# Supplementary material for: Reduced health services at under-electrified primary healthcare facilities: Evidence from India
Source: PLoS One. 2021 Jun 4;16(6):e0252705. doi: 10.1371/journal.pone.0252705 (PMC8177862; doi:10.1371/journal.pone.0252705)
Supplement: S1 Replication materials — (ZIP) [file pone.0252705.s002.zip]

Archive with 82 entries (78 files):
- Replication material - PLOS ONE Review - Revised/
- __MACOSX/._Replication material - PLOS ONE Review - Revised
- Replication material - PLOS ONE Review - Revised/Data/
- __MACOSX/Replication material - PLOS ONE Review - Revised/._Data
- Replication material - PLOS ONE Review - Revised/gadm36_IND_1_sp.rds
- __MACOSX/Replication material - PLOS ONE Review - Revised/._gadm36_IND_1_sp.rds
- Replication material - PLOS ONE Review - Revised/packages.r
- __MACOSX/Replication material - PLOS ONE Review - Revised/._packages.r
- Replication material - PLOS ONE Review - Revised/PHC_Models_Revised.Rmd
- __MACOSX/Replication material - PLOS ONE Review - Revised/._PHC_Models_Revised.Rmd
- Replication material - PLOS ONE Review - Revised/Results/
- __MACOSX/Replication material - PLOS ONE Review - Revised/._Results
- Replication material - PLOS ONE Review - Revised/Data/AHS_phc.dta
- __MACOSX/Replication material - PLOS ONE Review - Revised/Data/._AHS_phc.dta
- Replication material - PLOS ONE Review - Revised/Data/CodeList.xlsx
- __MACOSX/Replication material - PLOS ONE Review - Revised/Data/._CodeList.xlsx
- Replication material - PLOS ONE Review - Revised/Data/DLHS-3_PHCs.dta
- __MACOSX/Replication material - PLOS ONE Review - Revised/Data/._DLHS-3_PHCs.dta
- Replication material - PLOS ONE Review - Revised/Data/PHC_NONAHS.dta
- __MACOSX/Replication material - PLOS ONE Review - Revised/Data/._PHC_NONAHS.dta
- Replication material - PLOS ONE Review - Revised/Data/States/
- __MACOSX/Replication material - PLOS ONE Review - Revised/Data/._States
- Replication material - PLOS ONE Review - Revised/Results/All_Models.html
- __MACOSX/Replication material - PLOS ONE Review - Revised/Results/._All_Models.html
- Replication material - PLOS ONE Review - Revised/Results/All_Models_District FE.html
- __MACOSX/Replication material - PLOS ONE Review - Revised/Results/._All_Models_District FE.html
- Replication material - PLOS ONE Review - Revised/Results/All_Models_DLHS3.html
- __MACOSX/Replication material - PLOS ONE Review - Revised/Results/._All_Models_DLHS3.html
- Replication material - PLOS ONE Review - Revised/Results/All_Models_Electricity_2cat.html
- __MACOSX/Replication material - PLOS ONE Review - Revised/Results/._All_Models_Electricity_2cat.html
- Replication material - PLOS ONE Review - Revised/Results/All_Models_Electricity_5cat.html
- __MACOSX/Replication material - PLOS ONE Review - Revised/Results/._All_Models_Electricity_5cat.html
- Replication material - PLOS ONE Review - Revised/Results/All_Models_Linear.html
- __MACOSX/Replication material - PLOS ONE Review - Revised/Results/._All_Models_Linear.html
- Replication material - PLOS ONE Review - Revised/Results/All_Models_Linear_District_HDFE.html
- __MACOSX/Replication material - PLOS ONE Review - Revised/Results/._All_Models_Linear_District_HDFE.html
- Replication material - PLOS ONE Review - Revised/Results/All_Models_Linear_DistrictFE.html
- __MACOSX/Replication material - PLOS ONE Review - Revised/Results/._All_Models_Linear_DistrictFE.html
- Replication material - PLOS ONE Review - Revised/Results/All_Models_Linear_Parsimonious.html
- __MACOSX/Replication material - PLOS ONE Review - Revised/Results/._All_Models_Linear_Parsimonious.html
- Replication material - PLOS ONE Review - Revised/Results/All_Models_NoInteractions.html
- __MACOSX/Replication material - PLOS ONE Review - Revised/Results/._All_Models_NoInteractions.html
- Replication material - PLOS ONE Review - Revised/Results/All_Models_NoInteractions_5cat.html
- __MACOSX/Replication material - PLOS ONE Review - Revised/Results/._All_Models_NoInteractions_5cat.html
- Replication material - PLOS ONE Review - Revised/Results/All_Models_Parsimonious.html
- __MACOSX/Replication material - PLOS ONE Review - Revised/Results/._All_Models_Parsimonious.html
- Replication material - PLOS ONE Review - Revised/Results/All_Models_Subsample_Irr_No.html
- __MACOSX/Replication material - PLOS ONE Review - Revised/Results/._All_Models_Subsample_Irr_No.html
- Replication material - PLOS ONE Review - Revised/Results/All_Models_Subsample_Reg_Irr.html
- __MACOSX/Replication material - PLOS ONE Review - Revised/Results/._All_Models_Subsample_Reg_Irr.html
- Replication material - PLOS ONE Review - Revised/Results/All_Models_Subsample_Reg_No.html
- __MACOSX/Replication material - PLOS ONE Review - Revised/Results/._All_Models_Subsample_Reg_No.html
- Replication material - PLOS ONE Review - Revised/Results/All_Models_With combined data.html
- __MACOSX/Replication material - PLOS ONE Review - Revised/Results/._All_Models_With combined data.html
- Replication material - PLOS ONE Review - Revised/Results/Conditional means and variance.csv
- __MACOSX/Replication material - PLOS ONE Review - Revised/Results/._Conditional means and variance.csv
- Replication material - PLOS ONE Review - Revised/Results/Deliveries_Sensitivity.html
- __MACOSX/Replication material - PLOS ONE Review - Revised/Results/._Deliveries_Sensitivity.html
- Replication material - PLOS ONE Review - Revised/Results/descriptive_FINAL_separate.jpg
- __MACOSX/Replication material - PLOS ONE Review - Revised/Results/._descriptive_FINAL_separate.jpg
- Replication material - PLOS ONE Review - Revised/Results/IPD_Sensitivity.html
- __MACOSX/Replication material - PLOS ONE Review - Revised/Results/._IPD_Sensitivity.html
- Replication material - PLOS ONE Review - Revised/Results/OPD_Sensitivity.html
- __MACOSX/Replication material - PLOS ONE Review - Revised/Results/._OPD_Sensitivity.html
- Replication material - PLOS ONE Review - Revised/Results/PHC_SC_Electricity Trend.xlsx
- __MACOSX/Replication material - PLOS ONE Review - Revised/Results/._PHC_SC_Electricity Trend.xlsx
- Replication material - PLOS ONE Review - Revised/Results/phcmap.jpg
- __MACOSX/Replication material - PLOS ONE Review - Revised/Results/._phcmap.jpg
- Replication material - PLOS ONE Review - Revised/Results/phcmap_IPDabove150.jpg
- __MACOSX/Replication material - PLOS ONE Review - Revised/Results/._phcmap_IPDabove150.jpg
- Replication material - PLOS ONE Review - Revised/Data/States/Admin2.cpg
- __MACOSX/Replication material - PLOS ONE Review - Revised/Data/States/._Admin2.cpg
- Replication material - PLOS ONE Review - Revised/Data/States/Admin2.dbf
- __MACOSX/Replication material - PLOS ONE Review - Revised/Data/States/._Admin2.dbf
- Replication material - PLOS ONE Review - Revised/Data/States/Admin2.prj
- __MACOSX/Replication material - PLOS ONE Review - Revised/Data/States/._Admin2.prj
- Replication material - PLOS ONE Review - Revised/Data/States/Admin2.shp
- __MACOSX/Replication material - PLOS ONE Review - Revised/Data/States/._Admin2.shp
- Replication material - PLOS ONE Review - Revised/Data/States/Admin2.shp.xml
- __MACOSX/Replication material - PLOS ONE Review - Revised/Data/States/._Admin2.shp.xml
- Replication material - PLOS ONE Review - Revised/Data/States/Admin2.shx
- __MACOSX/Replication material - PLOS ONE Review - Revised/Data/States/._Admin2.shx
