# Supplementary material for: Reduced health services at under-electrified primary healthcare facilities: Evidence from India
Source: PLoS One. 2021 Jun 4;16(6):e0252705. doi: 10.1371/journal.pone.0252705 (PMC8177862; doi:10.1371/journal.pone.0252705)
Supplement: S1 Replication materials — (ZIP) [file pone.0252705.s002.zip › Replication material - PLOS ONE Review - Revised/PHC_Models_Revised.Rmd]

---
title: "How Energy Access Impacts Primary Healthcare: Replication Code"
author: "Vivek Shastry"
date: "5/6/2020"
output: pdf_document
---

Changes made in this version:

1. Included data from DLHS-3


```{r setup, include=FALSE}
knitr::opts_chunk$set(echo = TRUE)
```

```{r warning=FALSE, include=FALSE}

source("packages.R")
library("labelled")
library("dplyr")

# Clear Environment
rm(list = ls())

# Read Data
phcahs <- read_dta("Data/AHS_phc.dta")
phcnonahs <- read_dta("Data/PHC_NONAHS.dta")
phc2 <- read_dta("Data/DLHS-3_PHCs.dta")
```


```{r DLHS4, echo=FALSE, warning=FALSE}

##  Process DLHS 4 Dataset  ##

# Merge AHS and NON-AHS datasets

phcahs <- rename(phcahs, c("inte_y" = "int_y", "inte_m" = "int_m", "srno_c" = "srno_chc", "srno_p" = "srno_phc", "resp_dg" = "resp"))
phcahs <- add_column(phcahs, ahs = 1)
phcnonahs <- add_column(phcnonahs, ahs = 0)
phc <- full_join(phcahs, phcnonahs)
rm(phcahs, phcnonahs)

# Merge State and District code data

codelist <- read_xlsx("Data/CodeList.xlsx")
phc <- dplyr::left_join(phc, codelist, by = c("state" = "state_code", "dist" = "district_code"))
rm(codelist)

# Generate Variable list with labels
Variables <- dplyr::bind_cols(as.data.frame(variable.names(phc)), as.data.frame(get_label(phc)))

## Data cleaning

phc <- mutate(phc, elec = to_label(phc$qp410)) #Refactor electricity availability
phc$elec_3cat <- recode(phc$elec, 'regullar' = 'Regular Electricity', 'occational' = 'Irregular Electricity', 'power cut in summer' = 'Irregular Electricity', 'regular power cut' = 'Irregular Electricity' , 'no connection' = 'No Electricity')
phc$elec_2cat <- recode(phc$elec, 'regullar' = 'Regular Electricity', 'occational' = 'Irregular Electricity', 
                   'power cut in summer' = 'Irregular Electricity', 'regular power cut' = 'Irregular Electricity'                     , 'no connection' = 'Irregular Electricity')
phc$elec_5cat <- recode(phc$elec, 'regullar' = 'Regular Electricity', 'occational' = 'Occasional Powercut', 
                   'power cut in summer' = 'Summer Powercut', 'regular power cut' = 'Regular Powercut'                     , 'no connection' = 'No Electricity')

#Total original observations = 8540
#phc <- filter(phc, qp1 == "1") #Filter rural PHCs 
phc <- filter(phc, qp410 != "9") #Filter NA rows in electricity column 

# Lattitude and Longitude: Convert from DMS to DD format
phc$lat <- biogeo::dms2dd(phc$gpslat_d, phc$gpslat_m, phc$gpslat_s, phc$gpslat_n)
phc$lon <- biogeo::dms2dd(phc$gpslng_d, phc$gpslng_m, phc$gpslng_s, phc$gpslng_e)

#Required variables selection vector
sel <- data.frame(c("state", "StateCode", "Code of the State"),
                  c("dist", "DistCode", "Code of the District"),
                  c("state_name", "State", "Name of the State"),
                  c("district_name", "District", "Name of the District"),
                  c("TL_code", "TalukCode", "Code of the Taluk"),
                  c("lat", "Lattitude", "Lattitude of PHC"),
                  c("lon", "Longitude", "Longitude of PHC"),
                  c("qp1", "Urban", "Urban or Rural PHC"),
                  c("qp3", "Population", "Population covered by the PHC (latest year)"),
                  c("qp5", "Distance_CHC_PHC", "Distance between CHC and PHC"),
                  c("qp11", "24x7", "PHC functioning 24x7"),
                  c("qp114b", "Ambulance", "No of functional ambulances available"),
                  c("qp21a", "MO_Reg", "No of regular MO"),
                  c("qp21b", "MO_Cont", "No of contractual MO"),
                  c("qp22a", "LMO_Reg", "No of regular LMO"),
                  c("qp22b", "LMO_Cont", "No of contractual LMO"),
                  c("qp25a", "Nurse_Reg", "No of regular Nurse"),
                  c("qp25b", "Nurse_Cont", "No of contractual Nurse"),
                  c("qp26a", "Pharma_Reg", "No of regular Pharmacists"),
                  c("qp26b", "Pharma_Cont", "No of contractual Pharmacists"),
                  c("qp27a", "LHV_Reg", "No of regular LHV"),
                  c("qp27b", "LHV_Cont", "No of contractual LHV"),
                  c("qp210a", "ANM_Reg", "No of regular ANM"),
                  c("qp210b", "ANM_Cont", "No of contractual ANM"),
                  c("qp426ac", "MO_Residing", "MO residing in quarter"),
                  c("qp426bc", "Pharma_Residing", "Pharmacist residing in PHC"),
                  c("qp426cc", "LHV_Residing", "LHV residing in PHC"),
                  c("qp426dc", "Nurse_Residing", "Nurse residing in PHC"),
                  c("qp42", "Govt_Building", "PHC has designated Govt building"),
                  c("qp44", "Year", "No of years since PHC functioning from this building"),
                  c("qp46a", "Condition", "Condition of building"),
                  c("qp49", "Water", "24x7 running water supply"),
                  c("elec_3cat", "Electricity", "Level of electricity availability"),
                  c("elec_2cat", "Electricity_2cat", "Level of electricity availability"),
                  c("elec_5cat", "Electricity_5cat", "Level of electricity availability"),
                  c("qp411", "Generator", "Functional generator/interter availability"),
                  c("qp414a", "Toilet", "Toilet in use"),
                  c("qp427a", "LabourRoom", "Labour room available at PHC"),
                  c("qp427b", "OT", "Operation theater available at PHC"),
                  c("qp429b", "Beds", "No of beds available in PHC"),
                  c("qp433", "BabyCorner", "PHC having designated newborn baby corner"),
                  c("qp434", "AmbuBag", "PHC having ambu bag with mask"),
                  c("qp435", "RadiantWarmer", "PHC having a radiant warmer"),
                  c("qp449", "Autoclave", "PHC having autoclave"),
                  c("qp55", "DeliveryKit", "PHC having normmal delivery kit"),
                  c("qp56", "Vaccuum", "PHC having equipment for vaccuum assisted delivery"),
                  c("qp511", "ILR_Large", "PHC having large Ice line refrigerator"),
                  c("qp512", "ILR_Small", "PHC having small Ice line refrigerator"),
                  c("qp513", "DF_Large", "PHC having large deep freezer"),
                  c("qp514", "DF_Small", "PHC having small deep freezer"),
                  c("qp522a", "Centrifuge", "PHC having a centrifuge"),
                  c("qp523a", "LightMicro", "PHC having light microscope"),
                  c("qp524a", "BinocMicro", "PHC having binocular microscope"),
                  c("qp81t", "OPD", "Total number of OPD patients provided essential services"),
                  c("qp82t", "IPD", "Total number of in-patients admissions provided essential services"),
                  c("qp83t", "Referrals", "Total number of referrals for serious ailments"),
                  c("qp87", "Deliveries", "Number of deliveries performed"),
                  c("qp811", "NewBornCare", "Number of newborn care provided"),
                  c("ahs", "AHS", "Whether or not PHC is in State covered under Annual Health Survey"),
                  c("phc_code", "PHC_number", "Serial number of PHC questionnaire"),
                  row.names = c("code", "value", "label")) %>%
  t() %>% as.data.frame(stringsAsFactors=FALSE) %>% remove_rownames()

#Extract healthcenter code and type
library(dplyr)
phc.sel <- select(phc, sel$code)
colnames(phc.sel) <- sel$value
set_label(phc.sel) <- sel$label

#Remove 9(staff; except ANM)/99/999/9999 from all variables (Keep NA for dependent vars, remove NA from others)
phc.sel <- phc.sel %>% filter(MO_Reg != 9) %>% filter(LMO_Reg != 9) %>% filter(Nurse_Reg != 9) %>% filter(Pharma_Reg != 9) %>% filter(LHV_Reg != 9) %>% filter(MO_Cont != 9) %>% filter(LMO_Cont != 9) %>% filter(Nurse_Cont != 9) %>% filter(Pharma_Cont != 9) %>% filter(LHV_Cont != 9) %>% filter(Year != 9998) %>% filter(Beds != 99) %>% filter(is.na(OPD) | OPD != 9997) %>% filter(is.na(IPD) | IPD < 995) %>% filter(is.na(Deliveries) | Deliveries != 999)

#Recode variables
phc.sel <- mutate(phc.sel, Years = 2015-Year) #Calculate age of PHC in years
phc.sel$Year <- NULL
phc.sel$Population10000 <- phc.sel$Population/10000

#Residence (inspect where NAs are),Toilet, Water - recode NA to 0, and 2 to 0
phc.sel$MO_Residing <- recode(phc.sel$MO_Residing, "2" = 0, "1" = 1, .missing = 0)
phc.sel$Pharma_Residing <- recode(phc.sel$Pharma_Residing, "2" = 0, "1" = 1, .missing = 0)
phc.sel$LHV_Residing <- recode(phc.sel$LHV_Residing, "2" = 0, "1" = 1, .missing = 0)
phc.sel$Nurse_Residing <- recode(phc.sel$Nurse_Residing, "2" = 0, "1" = 1, .missing = 0)
phc.sel$Toilet <- recode(phc.sel$Toilet, "2" = 0, "1" = 1, .missing = 0)
phc.sel$Water <- recode(phc.sel$Water, "2" = 0, "1" = 1, .missing = 0)

#Recode 2 to 0
phc.sel$`24x7` <- recode(phc.sel$`24x7`, "2" = 0, "1" = 1)
phc.sel$Generator <- recode(phc.sel$Generator, "2" = 0, "1" = 1)
phc.sel$Govt_Building <- recode(phc.sel$Govt_Building, "2" = 0, "1" = 1)
phc.sel$LabourRoom <- recode(phc.sel$LabourRoom, "2" = 0, "1" = 1)
phc.sel$OT <- recode(phc.sel$OT, "2" = 0, "1" = 1)
phc.sel$Urban <- recode(phc.sel$Urban,"2" = 0, "1" = 1)

#Building condition - recode good/satisfactory to 1, needs repair to 0
phc.sel$Condition <- recode(phc.sel$Condition, "1" = 1, "2" = 1, "3" = 0)

#Recode equipments from 1,2,3 to 0/1 for functional equipment
phc.sel$BabyCorner <- recode(phc.sel$BabyCorner, "1" = 1, "2" = 0, "3" = 0)
phc.sel$AmbuBag <- recode(phc.sel$AmbuBag, "1" = 1, "2" = 0, "3" = 0)
phc.sel$RadiantWarmer <- recode(phc.sel$RadiantWarmer, "1" = 1, "2" = 0, "3" = 0)
phc.sel$Autoclave <- recode(phc.sel$Autoclave, "1" = 1, "2" = 0, "3" = 0)
phc.sel$DeliveryKit <- recode(phc.sel$DeliveryKit, "1" = 1, "2" = 0, "3" = 0)
phc.sel$Vaccuum <- recode(phc.sel$Vaccuum, "1" = 1, "2" = 0, "3" = 0)
phc.sel$ILR_Large <- recode(phc.sel$ILR_Large, "1" = 1, "2" = 0, "3" = 0)
phc.sel$ILR_Small <- recode(phc.sel$ILR_Small, "1" = 1, "2" = 0, "3" = 0)
phc.sel$DF_Large <- recode(phc.sel$DF_Large, "1" = 1, "2" = 0, "3" = 0)
phc.sel$DF_Small <- recode(phc.sel$DF_Small, "1" = 1, "2" = 0, "3" = 0)
phc.sel$Centrifuge <- recode(phc.sel$Centrifuge, "1" = 1, "2" = 0, "3" = 0)
phc.sel$LightMicro <- recode(phc.sel$LightMicro, "1" = 1, "2" = 0, "3" = 0)
phc.sel$BinocMicro<- recode(phc.sel$BinocMicro, "1" = 1, "2" = 0, "3" = 0)

#Drop all remaining NAs 
phc.sel <- drop_na(phc.sel, State:BinocMicro)
phc.sel <- drop_na(phc.sel, Deliveries:NewBornCare)

phc.sel$Urban <- as.numeric(phc.sel$Urban)
phc.sel$`24x7` <- as.numeric(phc.sel$`24x7`)
phc.sel$MO_Residing <- as.numeric(phc.sel$MO_Residing)
phc.sel$Pharma_Residing <- as.numeric(phc.sel$Pharma_Residing)
phc.sel$LHV_Residing <- as.numeric(phc.sel$LHV_Residing)
phc.sel$Govt_Building <- as.numeric(phc.sel$Govt_Building)
phc.sel$Condition <- as.numeric(phc.sel$Condition)
phc.sel$Water <- as.numeric(phc.sel$Water)
phc.sel$Generator <- as.numeric(phc.sel$Generator)
phc.sel$Toilet <- as.numeric(phc.sel$Toilet)
phc.sel$LabourRoom <- as.numeric(phc.sel$LabourRoom)
phc.sel$OT <- as.numeric(phc.sel$OT)
phc.sel$Beds <- as.numeric(phc.sel$Beds)
phc.sel$BabyCorner <- as.numeric(phc.sel$BabyCorner)
phc.sel$AmbuBag <- as.numeric(phc.sel$AmbuBag)
phc.sel$Autoclave <- as.numeric(phc.sel$Autoclave)
phc.sel$RadiantWarmer <- as.numeric(phc.sel$RadiantWarmer)
phc.sel$DeliveryKit <- as.numeric(phc.sel$DeliveryKit)
phc.sel$Vaccuum <- as.numeric(phc.sel$Vaccuum)
phc.sel$ILR_Large <- as.numeric(phc.sel$ILR_Large)
phc.sel$ILR_Small <- as.numeric(phc.sel$ILR_Small)
phc.sel$DF_Large <- as.numeric(phc.sel$DF_Large)
phc.sel$DF_Small <- as.numeric(phc.sel$DF_Small)
phc.sel$Centrifuge <- as.numeric(phc.sel$Centrifuge)
phc.sel$LightMicro <- as.numeric(phc.sel$LightMicro)
phc.sel$BinocMicro <- as.numeric(phc.sel$BinocMicro)
phc.sel$District <- as.factor(phc.sel$District)
phc.sel$State <- as.factor(phc.sel$State)

#Combine regular and contractual staff into a total value
phc.sel <- phc.sel %>% mutate(MO_Total = MO_Reg + MO_Cont,
                              LMO_Total = LMO_Reg + LMO_Cont,
                              Nurse_Total = Nurse_Reg + Nurse_Cont,
                              LHV_Total = LHV_Reg + LHV_Cont,
                              ANM_Total = ANM_Reg + ANM_Cont,
                              Pharma_Total = Pharma_Reg + Pharma_Cont)

#Staff - convert numbers into dummy 0/1
phc.sel <- phc.sel %>% mutate(MO = case_when(MO_Total == 0 ~ 0, TRUE ~ 1),
                              LMO = case_when(MO_Total == 0 ~ 0, TRUE ~ 1),
                              Nurse = case_when(MO_Total == 0 ~ 0, TRUE ~ 1),
                              LHV = case_when(MO_Total == 0 ~ 0, TRUE ~ 1),
                              ANM = case_when(MO_Total == 0 ~ 0, TRUE ~ 1),
                              Pharma = case_when(MO_Total == 0 ~ 0, TRUE ~ 1))

#Add survey marker and phc code
phc.sel$Survey <- "DLHS4"
phc.sel <- phc.sel %>% mutate(PHC_ID = str_c(StateCode, DistCode, TalukCode, PHC_number, sep = "_"))

```


```{r DLHS3, echo=FALSE, warning=FALSE}

## NEW - Processing DLHS-3 data ##

# Merge State and District code data

codelist <- read_xlsx("Data/CodeList.xlsx")
phc2 <- dplyr::left_join(phc2, codelist, by = c("state" = "state_code", "dist" = "district_code"))
rm(codelist)

# Generate Variable list with labels
Variables2 <- dplyr::bind_cols(as.data.frame(variable.names(phc2)), as.data.frame(get_label(phc2)))

## Data cleaning

phc2$elec_3cat <- recode(phc2$p310, "1" = 'Regular Electricity', "2" = 'Irregular Electricity', 
                   "3" = 'Irregular Electricity', "4" = 'Irregular Electricity', "5" = 'No Electricity')
phc2$elec_2cat <- recode(phc2$p310, "1" = 'Regular Electricity', "2" = 'Irregular Electricity', 
                   "3" = 'Irregular Electricity', "4" = 'Irregular Electricity', "5" = 'Irregular Electricity')
phc2$elec_5cat <- recode(phc2$p310, "1" = 'Regular Electricity', "2" = 'Occasional Powercut', 
                   "3" = 'Summer Powercut', "4" = 'Regular Powercut', "5" = 'No Electricity')


#Required variables selection vector
sel2 <- data.frame(c("state", "StateCode", "Code of the State"),
                  c("dist", "DistCode", "Code of the District"),
                  c("state_name", "State", "Name of the State"),
                  c("district_name", "District", "Name of the District"),
                  c("taluk", "TalukCode", "Code of the Taluk"),
                  #c("lat", "Lattitude", "Lattitude of PHC"),
                  #c("lon", "Longitude", "Longitude of PHC"),
                  c("phclocal", "Urban", "Urban or Rural PHC"),
                  c("ppopc", "Population", "Population covered by the PHC (latest year)"),
                  c("pdschc", "Distance_CHC_PHC", "Distance between CHC and PHC"),
                  c("pfun", "24x7", "PHC functioning 24x7"),
                  #c("qp114b", "Ambulance", "No of functional ambulances available"),
                  c("p11a", "MO_Reg", "Appointed MO Available"),
                  c("p13a", "MO_Ayush", "Ayush MO Available"),
                  c("p14a", "MO_Cont", "Contractual MO Available"),
                  c("p12a", "LMO", "LMO Available"),
                  c("p15a", "Nurse", "Nurse Available"),
                  c("p16a", "Pharma", "Pharmacist Available"),
                  c("p17a", "LHV", "LHV Available"),
                  c("p110a", "ANM", "ANM Available"),
                  c("p325ac", "MO_Residing", "MO residing in quarter"),
                  c("p325bc", "Pharma_Residing", "Pharmacist residing in PHC"),
                  c("p325cc", "LHV_Residing", "LHV residing in PHC"),
                  c("p325dc", "Nurse_Residing", "Nurse residing in PHC"),
                  c("p32", "Govt_Building", "PHC has designated Govt building"),
                  c("p34", "Year", "No of years since PHC functioning from this building"),
                  c("p36", "Condition", "Condition of building"),
                  c("p39", "Water", "24x7 running water supply"),
                  c("elec_3cat", "Electricity", "Level of electricity availability"),
                  c("elec_2cat", "Electricity_2cat", "Level of electricity availability"),
                  c("elec_5cat", "Electricity_5cat", "Level of electricity availability"),
                  c("p311", "Generator", "Functional generator/interter availability"),
                  c("p312", "Toilet", "Toilet in use"),
                  c("p326aa", "LabourRoom", "Labour room available at PHC"),
                  c("p326ba", "OT", "Operation theater available at PHC"),
                  c("p327", "Beds", "No of beds available in PHC"),
                  #c("qp433", "BabyCorner", "PHC having designated newborn baby corner"),
                  #c("qp434", "AmbuBag", "PHC having ambu bag with mask"),
                  c("p58b", "RadiantWarmer", "PHC having a radiant warmer"),
                  c("p410b", "Autoclave", "PHC having autoclave"),
                  c("p52b", "DeliveryKit", "PHC having normmal delivery kit"),
                  c("p53b", "Vaccuum", "PHC having equipment for vaccuum assisted delivery"),
                  c("p59b", "ILR_Large", "PHC having large Ice line refrigerator"),
                  c("p510b", "ILR_Small", "PHC having small Ice line refrigerator"),
                  c("p511b", "DF_Large", "PHC having large deep freezer"),
                  c("p512b", "DF_Small", "PHC having small deep freezer"),
                  c("p520b", "Centrifuge", "PHC having a centrifuge"),
                  c("p521b", "LightMicro", "PHC having light microscope"),
                  c("p522b", "BinocMicro", "PHC having binocular microscope"),
                  c("p81a", "OPD_male", "Total number of male OPD patients provided essential services"),
                  c("p81b", "OPD_female", "Total number of female OPD patients provided essential services"),
                  c("p82a", "IPD_male", "Total number of male in-patients admissions provided essential services"),
                  c("p82b", "IPD_female", "Total number of female in-patients admissions provided essential services"),
                  c("p83a", "Referrals_male", "Total number of male referrals for serious ailments"),
                  c("p83b", "Referrals_female", "Total number of female referrals for serious ailments"),
                  c("p85", "Deliveries", "Number of deliveries performed"),
                  c("p89", "NewBornCare", "Number of newborn care provided"),
                  #c("ahs", "AHS", "Whether or not PHC is in State covered under Annual Health Survey"),
                  c("phcno", "PHC_number", "PHC number"),
                  row.names = c("code", "value", "label")) %>%
  t() %>% as.data.frame(stringsAsFactors=FALSE) %>% remove_rownames()

#Extract healthcenter code and type
library(dplyr)
phc.sel2 <- select(phc2, sel2$code)
colnames(phc.sel2) <- sel2$value
set_label(phc.sel2) <- sel2$label

#Remove 9/99/999/9999 from all variables (Keep NA for dependent vars, remove NA from others)
phc.sel2 <- phc.sel2 %>% filter(Beds != 99) %>% filter(is.na(OPD_male) | OPD_male < 9997) %>% filter(is.na(OPD_female) | OPD_female < 9997) %>% filter(is.na(IPD_male) | IPD_male < 995) %>% filter(is.na(IPD_female) | IPD_female < 995) %>% filter(is.na(Deliveries) | Deliveries != 999) %>% filter(Population < 999990) 

#Recode variables
phc.sel2 <- mutate(phc.sel2, Years = 2015-Year) #Calculate age of PHC in years
phc.sel2$Year <- NULL
phc.sel2$Population10000 <- phc.sel2$Population/10000

#Residence (inspect where NAs are),Toilet, Water - recode NA to 0, and 2 to 0
phc.sel2$MO_Residing <- recode(phc.sel2$MO_Residing, "2" = 0, "1" = 1, .missing = 0)
phc.sel2$Pharma_Residing <- recode(phc.sel2$Pharma_Residing, "2" = 0, "1" = 1, .missing = 0)
phc.sel2$LHV_Residing <- recode(phc.sel2$LHV_Residing, "2" = 0, "1" = 1, .missing = 0)
phc.sel2$Nurse_Residing <- recode(phc.sel2$Nurse_Residing, "2" = 0, "1" = 1, .missing = 0)
phc.sel2$Toilet <- recode(phc.sel2$Toilet, "2" = 0, "1" = 1, .missing = 0)
phc.sel2$Water <- recode(phc.sel2$Water, "2" = 0, "1" = 1, "3" = 0, .missing = 0)

#Recode 2 to 0
phc.sel2$`24x7` <- recode(phc.sel2$`24x7`, "2" = 0, "1" = 1)
phc.sel2$Generator <- recode(phc.sel2$Generator, "2" = 0, "1" = 1)
phc.sel2$Govt_Building <- recode(phc.sel2$Govt_Building, "2" = 0, "1" = 1)
phc.sel2$LabourRoom <- recode(phc.sel2$LabourRoom, "2" = 0, "1" = 1)
phc.sel2$OT <- recode(phc.sel2$OT, "2" = 0, "1" = 1)
phc.sel2$Urban <- recode(phc.sel2$Urban,"2" = 0, "1" = 1)

#Building condition - recode good/satisfactory to 1, needs repair to 0
phc.sel2$Condition <- recode(phc.sel2$Condition, "1" = 1, "2" = 0)

#Recode equipments from 1,2,3 to 0/1 for functional equipment
#phc.sel$BabyCorner <- recode(phc.sel$BabyCorner, "1" = 1, "2" = 0, "3" = 0)
#phc.sel$AmbuBag <- recode(phc.sel$AmbuBag, "1" = 1, "2" = 0, "3" = 0)
phc.sel2$RadiantWarmer <- recode(phc.sel2$RadiantWarmer, "1" = 1, "2" = 0,  .missing = 0)
phc.sel2$Autoclave <- recode(phc.sel2$Autoclave, "1" = 1, "2" = 0, .missing = 0)
phc.sel2$DeliveryKit <- recode(phc.sel2$DeliveryKit, "1" = 1, "2" = 0, .missing = 0)
phc.sel2$Vaccuum <- recode(phc.sel2$Vaccuum, "1" = 1, "2" = 0, .missing = 0)
phc.sel2$ILR_Large <- recode(phc.sel2$ILR_Large, "1" = 1, "2" = 0, .missing = 0)
phc.sel2$ILR_Small <- recode(phc.sel2$ILR_Small, "1" = 1, "2" = 0, .missing = 0)
phc.sel2$DF_Large <- recode(phc.sel2$DF_Large, "1" = 1, "2" = 0, .missing = 0)
phc.sel2$DF_Small <- recode(phc.sel2$DF_Small, "1" = 1, "2" = 0, .missing = 0)
phc.sel2$Centrifuge <- recode(phc.sel2$Centrifuge, "1" = 1, "2" = 0, .missing = 0)
phc.sel2$LightMicro <- recode(phc.sel2$LightMicro, "1" = 1, "2" = 0, .missing = 0)
phc.sel2$BinocMicro<- recode(phc.sel2$BinocMicro, "1" = 1, "2" = 0, .missing = 0)

#Staff  - recode NA to 0, and 2 to 0
phc.sel2$MO_Reg <- recode(phc.sel2$MO_Reg, "2" = 0, "1" = 1, .missing = 0)
phc.sel2$MO_Ayush <- recode(phc.sel2$MO_Ayush, "2" = 0, "1" = 1, .missing = 0)
phc.sel2$MO_Cont <- recode(phc.sel2$MO_Cont, "2" = 0, "1" = 1, .missing = 0)
phc.sel2$LMO <- recode(phc.sel2$LMO, "2" = 0, "1" = 1, .missing = 0)
phc.sel2$Nurse <- recode(phc.sel2$Nurse, "2" = 0, "1" = 1, .missing = 0)
phc.sel2$Pharma <- recode(phc.sel2$Pharma, "2" = 0, "1" = 1, .missing = 0)
phc.sel2$LHV <- recode(phc.sel2$LHV, "2" = 0, "1" = 1, .missing = 0)
phc.sel2$ANM <- recode(phc.sel2$ANM, "2" = 0, "1" = 1, .missing = 0)

# Any one type of MO is sufficient
phc.sel2 <- phc.sel2 %>% mutate(MO = case_when(MO_Reg == 0 & MO_Ayush == 0 & MO_Cont == 0 ~ 0, TRUE ~ 1))

#Revise formats
phc.sel2$Urban <- as.numeric(phc.sel2$Urban)
phc.sel2$`24x7` <- as.numeric(phc.sel2$`24x7`)
phc.sel2$MO_Residing <- as.numeric(phc.sel2$MO_Residing)
phc.sel2$Pharma_Residing <- as.numeric(phc.sel2$Pharma_Residing)
phc.sel2$LHV_Residing <- as.numeric(phc.sel2$LHV_Residing)
phc.sel2$Govt_Building <- as.numeric(phc.sel2$Govt_Building)
phc.sel2$Condition <- as.numeric(phc.sel2$Condition)
phc.sel2$Water <- as.numeric(phc.sel2$Water)
phc.sel2$Generator <- as.numeric(phc.sel2$Generator)
phc.sel2$Toilet <- as.numeric(phc.sel2$Toilet)
phc.sel2$LabourRoom <- as.numeric(phc.sel2$LabourRoom)
phc.sel2$OT <- as.numeric(phc.sel2$OT)
phc.sel2$Beds <- as.numeric(phc.sel2$Beds)
#phc.sel2$BabyCorner <- as.numeric(phc.sel$BabyCorner)
#phc.sel2$AmbuBag <- as.numeric(phc.sel$AmbuBag)
phc.sel2$Autoclave <- as.numeric(phc.sel2$Autoclave)
phc.sel2$RadiantWarmer <- as.numeric(phc.sel2$RadiantWarmer)
phc.sel2$DeliveryKit <- as.numeric(phc.sel2$DeliveryKit)
phc.sel2$Vaccuum <- as.numeric(phc.sel2$Vaccuum)
phc.sel2$ILR_Large <- as.numeric(phc.sel2$ILR_Large)
phc.sel2$ILR_Small <- as.numeric(phc.sel2$ILR_Small)
phc.sel2$DF_Large <- as.numeric(phc.sel2$DF_Large)
phc.sel2$DF_Small <- as.numeric(phc.sel2$DF_Small)
phc.sel2$Centrifuge <- as.numeric(phc.sel2$Centrifuge)
phc.sel2$LightMicro <- as.numeric(phc.sel2$LightMicro)
phc.sel2$BinocMicro <- as.numeric(phc.sel2$BinocMicro)
phc.sel2$District <- as.factor(phc.sel2$District)
phc.sel2$State <- as.factor(phc.sel2$State)

#Add survey marker and PHC code
phc.sel2$Survey <- "DLHS3"
phc.sel2 <- phc.sel2 %>% mutate(PHC_ID = str_c(StateCode, DistCode, TalukCode, PHC_number, sep = "_"))

#Compute total OPD and IPD
phc.sel2 <- phc.sel2 %>% mutate(OPD = if_else(!is.na(OPD_male) & !is.na(OPD_female), OPD_male + OPD_female,
                                              if_else(is.na(OPD_male) & !is.na(OPD_female), OPD_female,
                                                      if_else(is.na(OPD_female) & !is.na(OPD_male), OPD_male, NA_real_))))

phc.sel2 <- phc.sel2 %>% mutate(IPD = if_else(!is.na(IPD_male) & !is.na(IPD_female), IPD_male + IPD_female,
                                              if_else(is.na(IPD_male) & !is.na(IPD_female), IPD_female,
                                                      if_else(is.na(IPD_female) & !is.na(IPD_male), IPD_male, NA_real_))))

```


```{r}
## Join DLHS 3 and 4 datasets

phc.join <- full_join(phc.sel, phc.sel2)

```


```{r}
phc.summary <- phc.sel %>% 
  select(Deliveries, Electricity, IPD, OPD) %>% 
  group_by(Electricity) %>% 
  summarise(Deliveries_mean = mean(Deliveries, na.rm = T), 
            Deliveries_var = sd(Deliveries, na.rm=T)^2,
            IPD_mean = mean(IPD, na.rm = T), 
            IPD_var = sd(IPD, na.rm=T)^2,
            OPD_mean = mean(OPD, na.rm = T), 
            OPD_var = sd(OPD, na.rm=T)^2,
            n = n()) %>%
  mutate_if(is.numeric, round, 0)

write_csv(phc.summary, path = "Results/Conditional means and variance.csv")

```


```{r, comment=NA}

library(pscl)
library(MASS)

#Main models

# Zero inflated NB model for Deliveries
lmm1.5 <- zeroinfl(Deliveries ~ Electricity + Electricity*Generator + Urban + Population10000 + Electricity*`24x7` + Beds + Electricity*MO_Total + Electricity*LMO_Total +  Electricity*Nurse_Total + Electricity*LHV_Total + Electricity*ANM_Total + Electricity*Pharma_Total + Electricity*MO_Residing + Electricity*Autoclave + Electricity*RadiantWarmer + Govt_Building + Condition + Water + Toilet + State | LabourRoom + MO_Total + Nurse_Total, data = phc.sel, dist = "negbin")

# Zero inflted NB model for IPD
lmm2.5 <- zeroinfl(IPD ~ Electricity + Electricity*Generator + Urban + Population10000 + Electricity*`24x7` + Beds + Electricity*MO_Total + Electricity*LMO_Total +  Electricity*Nurse_Total + Electricity*LHV_Total + Electricity*ANM_Total + Electricity*Pharma_Total + Electricity*MO_Residing + Electricity*Autoclave + Electricity*DF_Large + Electricity*ILR_Large + Electricity*Centrifuge + Govt_Building + Condition + Water + Toilet + State | `24x7` + Beds + MO_Total, data = phc.sel, dist = "negbin")

# NB model for OPD
lmm3.5 <- glm.nb(OPD ~ Electricity + Electricity*Generator + Urban + Population10000 + Electricity*`24x7` + Beds + Electricity*MO_Total + Electricity*LMO_Total +  Electricity*Nurse_Total + Electricity*LHV_Total + Electricity*ANM_Total + Electricity*Pharma_Total + Electricity*MO_Residing + Electricity*Autoclave + Electricity*DF_Large + Electricity*ILR_Large + Electricity*Centrifuge + Govt_Building + Condition + Water + Toilet + State , data = phc.sel)

```

```{r, comment=NA}

#Main models - DLHS 3 and 4 combined

phc.join$Electricity <- relevel(as.factor(phc.join$Electricity), ref = "Regular Electricity")

# Zero inflated NB model for Deliveries
comb.1.state <- zeroinfl(Deliveries ~ Electricity + Electricity*Generator + Urban + Population10000 + Electricity*`24x7` + Beds + Electricity*MO + Electricity*LMO +  Electricity*Nurse + Electricity*LHV + Electricity*ANM + Electricity*Pharma + Electricity*MO_Residing + Electricity*Autoclave + Electricity*RadiantWarmer + Govt_Building + Condition + Water + Toilet + State + Survey | LabourRoom + MO + Nurse, data = phc.join, dist = "negbin")

# Zero inflted NB model for IPD
comb.2.state <- zeroinfl(IPD ~ Electricity + Electricity*Generator + Urban + Population10000 + Electricity*`24x7` + Beds + Electricity*MO + Electricity*LMO +  Electricity*Nurse + Electricity*LHV + Electricity*ANM + Electricity*Pharma + Electricity*MO_Residing + Electricity*Autoclave + Electricity*DF_Large + Electricity*ILR_Large + Electricity*Centrifuge + Govt_Building + Condition + Water + Toilet + State + Survey | `24x7` + Beds + MO, data = phc.join, dist = "negbin")

# NB model for OPD
comb.3.state <- glm.nb(OPD ~ Electricity + Electricity*Generator + Urban + Population10000 + Electricity*`24x7` + Beds + Electricity*MO + Electricity*LMO +  Electricity*Nurse + Electricity*LHV + Electricity*ANM + Electricity*Pharma + Electricity*MO_Residing + Electricity*Autoclave + Electricity*DF_Large + Electricity*ILR_Large + Electricity*Centrifuge + Govt_Building + Condition + Water + Toilet + State + Survey , data = phc.join)

```

```{r, comment=NA}

#Main models - DLHS 3 only

# Zero inflated NB model for Deliveries
dlhs3.1.state <- zeroinfl(Deliveries ~ Electricity + Electricity*Generator + Urban + Population10000 + Electricity*`24x7` + Beds + Electricity*MO + Electricity*LMO +  Electricity*Nurse + Electricity*LHV + Electricity*ANM + Electricity*Pharma + Electricity*MO_Residing + Electricity*Autoclave + Electricity*RadiantWarmer + Govt_Building + Condition + Water + Toilet + State  | LabourRoom + MO + Nurse, data = phc.join, dist = "negbin", subset = Survey == "DLHS3")

# Zero inflted NB model for IPD
dlhs3.2.state <- zeroinfl(IPD ~ Electricity + Electricity*Generator + Urban + Population10000 + Electricity*`24x7` + Beds + Electricity*MO + Electricity*LMO +  Electricity*Nurse + Electricity*LHV + Electricity*ANM + Electricity*Pharma + Electricity*MO_Residing + Electricity*Autoclave + Electricity*DF_Large + Electricity*ILR_Large + Electricity*Centrifuge + Govt_Building + Condition + Water + Toilet + State  | `24x7` + Beds + MO, data = phc.join, dist = "negbin", subset = Survey == "DLHS3")

# NB model for OPD
dlhs3.3.state <- glm.nb(OPD ~ Electricity + Electricity*Generator + Urban + Population10000 + Electricity*`24x7` + Beds + Electricity*MO + Electricity*LMO +  Electricity*Nurse + Electricity*LHV + Electricity*ANM + Electricity*Pharma + Electricity*MO_Residing + Electricity*Autoclave + Electricity*DF_Large + Electricity*ILR_Large + Electricity*Centrifuge + Govt_Building + Condition + Water + Toilet + State , data = phc.join, subset = Survey == "DLHS3")

```

```{r, comment=NA}

#Parsimonious models

# Zero inflated NB model for Deliveries
lmm1.5.p <- zeroinfl(Deliveries ~ Electricity + Generator + State | LabourRoom + MO_Total + Nurse_Total, data = phc.sel, dist = "negbin")

# Zero inflted NB model for IPD
lmm2.5.p <- zeroinfl(IPD ~ Electricity + Generator + State | `24x7` + Beds + MO_Total, data = phc.sel, dist = "negbin")

# NB model for OPD
lmm3.5.p <- glm.nb(OPD ~ Electricity + Generator + State , data = phc.sel)

```

```{r, comment=NA}

#Linear regression models

#Deliveries
lmm1.5.l <- lm(Deliveries ~ Electricity + Electricity*Generator + Urban + Population10000 + Electricity*`24x7` + Beds + Electricity*MO_Total + Electricity*LMO_Total +  Electricity*Nurse_Total + Electricity*LHV_Total + Electricity*ANM_Total + Electricity*Pharma_Total + Electricity*MO_Residing + Electricity*Autoclave + Electricity*RadiantWarmer + Govt_Building + Condition + Water + Toilet + State , data = phc.sel)

# Zero inflted NB model for IPD
lmm2.5.l <- lm(IPD ~ Electricity + Electricity*Generator + Urban + Population10000 + Electricity*`24x7` + Beds + Electricity*MO_Total + Electricity*LMO_Total +  Electricity*Nurse_Total + Electricity*LHV_Total + Electricity*ANM_Total + Electricity*Pharma_Total + Electricity*MO_Residing + Electricity*Autoclave + Electricity*DF_Large + Electricity*ILR_Large + Electricity*Centrifuge + Govt_Building + Condition + Water + Toilet + State , data = phc.sel)

# NB model for OPD
lmm3.5.l <- lm(OPD ~ Electricity + Electricity*Generator + Urban + Population10000 + Electricity*`24x7` + Beds + Electricity*MO_Total + Electricity*LMO_Total +  Electricity*Nurse_Total + Electricity*LHV_Total + Electricity*ANM_Total + Electricity*Pharma_Total + Electricity*MO_Residing + Electricity*Autoclave + Electricity*DF_Large + Electricity*ILR_Large + Electricity*Centrifuge + Govt_Building + Condition + Water + Toilet + State , data = phc.sel)

```

```{r, comment=NA}

#Linear regression models with district fixed effects

#Deliveries
lmm1.5.l.d <- lm(Deliveries ~ Electricity + Electricity*Generator + Urban + Population10000 + Electricity*`24x7` + Beds + Electricity*MO_Total + Electricity*LMO_Total +  Electricity*Nurse_Total + Electricity*LHV_Total + Electricity*ANM_Total + Electricity*Pharma_Total + Electricity*MO_Residing + Electricity*Autoclave + Electricity*RadiantWarmer + Govt_Building + Condition + Water + Toilet + District , data = phc.sel)

# Zero inflted NB model for IPD
lmm2.5.l.d <- lm(IPD ~ Electricity + Electricity*Generator + Urban + Population10000 + Electricity*`24x7` + Beds + Electricity*MO_Total + Electricity*LMO_Total +  Electricity*Nurse_Total + Electricity*LHV_Total + Electricity*ANM_Total + Electricity*Pharma_Total + Electricity*MO_Residing + Electricity*Autoclave + Electricity*DF_Large + Electricity*ILR_Large + Electricity*Centrifuge + Govt_Building + Condition + Water + Toilet + District , data = phc.sel)

# NB model for OPD
lmm3.5.l.d <- lm(OPD ~ Electricity + Electricity*Generator + Urban + Population10000 + Electricity*`24x7` + Beds + Electricity*MO_Total + Electricity*LMO_Total +  Electricity*Nurse_Total + Electricity*LHV_Total + Electricity*ANM_Total + Electricity*Pharma_Total + Electricity*MO_Residing + Electricity*Autoclave + Electricity*DF_Large + Electricity*ILR_Large + Electricity*Centrifuge + Govt_Building + Condition + Water + Toilet + District , data = phc.sel)

```

```{r, comment=NA}

#Linear regression models with district fixed effects - lfe package for high dimension FE
#NOTE - this algorithm gives the exact same result as lm(), just faster

library(lfe)

#Deliveries
lmm1.5.l.d.hdfe <- felm(Deliveries ~ Electricity + Electricity*Generator + Urban + Population10000 + Electricity*`24x7` + Beds + Electricity*MO_Total + Electricity*LMO_Total +  Electricity*Nurse_Total + Electricity*LHV_Total + Electricity*ANM_Total + Electricity*Pharma_Total + Electricity*MO_Residing + Electricity*Autoclave + Electricity*RadiantWarmer + Govt_Building + Condition + Water + Toilet | District , data = phc.sel)

# Zero inflted NB model for IPD
lmm2.5.l.d.hdfe <- felm(IPD ~ Electricity + Electricity*Generator + Urban + Population10000 + Electricity*`24x7` + Beds + Electricity*MO_Total + Electricity*LMO_Total +  Electricity*Nurse_Total + Electricity*LHV_Total + Electricity*ANM_Total + Electricity*Pharma_Total + Electricity*MO_Residing + Electricity*Autoclave + Electricity*DF_Large + Electricity*ILR_Large + Electricity*Centrifuge + Govt_Building + Condition + Water + Toilet | District , data = phc.sel)

# NB model for OPD
lmm3.5.l.d.hdfe <- felm(OPD ~ Electricity + Electricity*Generator + Urban + Population10000 + Electricity*`24x7` + Beds + Electricity*MO_Total + Electricity*LMO_Total +  Electricity*Nurse_Total + Electricity*LHV_Total + Electricity*ANM_Total + Electricity*Pharma_Total + Electricity*MO_Residing + Electricity*Autoclave + Electricity*DF_Large + Electricity*ILR_Large + Electricity*Centrifuge + Govt_Building + Condition + Water + Toilet | District , data = phc.sel)

```

```{r}

#Variable inflation factors

library(car)
vif_del <- vif(lm(Deliveries ~ Electricity + Generator + Urban + Population10000 + `24x7` + Beds + MO_Total + LMO_Total +  Nurse_Total + LHV_Total + ANM_Total + Pharma_Total + MO_Residing + Autoclave + RadiantWarmer + Govt_Building + Condition + Water + Toilet + State, data = phc.sel)) %>% as.data.frame()

vif_ipd <- vif(lm(IPD ~ Electricity + Generator + Urban + Population10000 + `24x7` + Beds + MO_Total + LMO_Total + Nurse_Total + LHV_Total + ANM_Total + Pharma_Total + MO_Residing + Autoclave + DF_Large + ILR_Large + Centrifuge + Govt_Building + Condition + Water + Toilet + State, data = phc.sel)) %>% as.data.frame()

vif_opd <- vif(lm(OPD ~ Electricity + Generator + Urban + Population10000 + `24x7` + Beds + MO_Total + LMO_Total +  Nurse_Total + LHV_Total + ANM_Total + Pharma_Total + MO_Residing + Autoclave + DF_Large + ILR_Large + Centrifuge + Govt_Building + Condition + Water + Toilet + State, data = phc.sel)) %>% as.data.frame()

```


```{r, comment=NA}

#Linear regression models - Parsimonious

#Deliveries
lmm1.5.lp <- lm(Deliveries ~ Electricity + State, data = phc.sel)

# Zero inflted NB model for IPD
lmm2.5.lp <- lm(IPD ~ Electricity + State, data = phc.sel)

# NB model for OPD
lmm3.5.lp <- lm(OPD ~ Electricity + State, data = phc.sel)

```


```{r, comment=NA}

#District fixed effects instead of state - Fails to converge for zero inflated models. 

# # Zero inflated NB model for Deliveries
# lmm1.5.d <- zeroinfl(Deliveries ~ Electricity + Electricity*Generator + Urban + Population10000 + Electricity*`24x7` + Beds + Electricity*MO_Total + Electricity*LMO_Total +  Electricity*Nurse_Total + Electricity*LHV_Total + Electricity*ANM_Total + Electricity*Pharma_Total + Electricity*MO_Residing + Electricity*Autoclave + Electricity*RadiantWarmer + Govt_Building + Condition + Water + Toilet + District | LabourRoom + MO_Total + Nurse_Total, data = phc.sel, dist = "negbin")

# # Zero inflted NB model for IPD
# lmm2.5.d <- zeroinfl(IPD ~ Electricity + Electricity*Generator + Urban + Population10000 + Electricity*`24x7` + Beds + Electricity*MO_Total + Electricity*LMO_Total +  Electricity*Nurse_Total + Electricity*LHV_Total + Electricity*ANM_Total + Electricity*Pharma_Total + Electricity*MO_Residing + Electricity*Autoclave + Electricity*DF_Large + Electricity*ILR_Large + Electricity*Centrifuge + Govt_Building + Condition + Water + Toilet + District | `24x7` + Beds + MO_Total, data = phc.sel, dist = "negbin")

# # NB model for OPD
# lmm3.5.d <- glm.nb(OPD ~ Electricity + Electricity*Generator + Urban + Population10000 + Electricity*`24x7` + Beds + Electricity*MO_Total + Electricity*LMO_Total +  Electricity*Nurse_Total + Electricity*LHV_Total + Electricity*ANM_Total + Electricity*Pharma_Total + Electricity*MO_Residing + Electricity*Autoclave + Electricity*DF_Large + Electricity*ILR_Large + Electricity*Centrifuge + Govt_Building + Condition + Water + Toilet + District , data = phc.sel)

```

```{r, comment=NA}

#Subsample regressions - remove regular electricity

# Zero inflated NB model for Deliveries
lmm1.5.sub1 <- zeroinfl(Deliveries ~ Electricity + Electricity*Generator + Urban + Population10000 + Electricity*`24x7` + Beds + Electricity*MO_Total + Electricity*LMO_Total +  Electricity*Nurse_Total + Electricity*LHV_Total + Electricity*ANM_Total + Electricity*Pharma_Total + Electricity*MO_Residing + Electricity*Autoclave + Electricity*RadiantWarmer + Govt_Building + Condition + Water + Toilet + State | LabourRoom + MO_Total + Nurse_Total, data = phc.sel, dist = "negbin", subset = Electricity != 'Regular Electricity')

# Zero inflted NB model for IPD
lmm2.5.sub1 <- zeroinfl(IPD ~ Electricity + Electricity*Generator + Urban + Population10000 + Electricity*`24x7` + Beds + Electricity*MO_Total + Electricity*LMO_Total +  Electricity*Nurse_Total + Electricity*LHV_Total + Electricity*ANM_Total + Electricity*Pharma_Total + Electricity*MO_Residing + Electricity*Autoclave + Electricity*DF_Large + Electricity*ILR_Large + Electricity*Centrifuge + Govt_Building + Condition + Water + Toilet + State | `24x7` + Beds + MO_Total, data = phc.sel, dist = "negbin", subset = Electricity != 'Regular Electricity')

# NB model for OPD
lmm3.5.sub1 <- glm.nb(OPD ~ Electricity + Electricity*Generator + Urban + Population10000 + Electricity*`24x7` + Beds + Electricity*MO_Total + Electricity*LMO_Total +  Electricity*Nurse_Total + Electricity*LHV_Total + Electricity*ANM_Total + Electricity*Pharma_Total + Electricity*MO_Residing + Electricity*Autoclave + Electricity*DF_Large + Electricity*ILR_Large + Electricity*Centrifuge + Govt_Building + Condition + Water + Toilet + State , data = phc.sel, subset = Electricity != 'Regular Electricity')


#Subsample regressions - remove irregular electricity

# Zero inflated NB model for Deliveries
lmm1.5.sub2 <- zeroinfl(Deliveries ~ Electricity + Electricity*Generator + Urban + Population10000 + Electricity*`24x7` + Beds + Electricity*MO_Total + Electricity*LMO_Total +  Electricity*Nurse_Total + Electricity*LHV_Total + Electricity*ANM_Total + Electricity*Pharma_Total + Electricity*MO_Residing + Electricity*Autoclave + Electricity*RadiantWarmer + Govt_Building + Condition + Water + Toilet + State | LabourRoom + MO_Total + Nurse_Total, data = phc.sel, dist = "negbin", subset = Electricity != 'Irregular Electricity')

# Zero inflted NB model for IPD
lmm2.5.sub2 <- zeroinfl(IPD ~ Electricity + Electricity*Generator + Urban + Population10000 + Electricity*`24x7` + Beds + Electricity*MO_Total + Electricity*LMO_Total +  Electricity*Nurse_Total + Electricity*LHV_Total + Electricity*ANM_Total + Electricity*Pharma_Total + Electricity*MO_Residing + Electricity*Autoclave + Electricity*DF_Large + Electricity*ILR_Large + Electricity*Centrifuge + Govt_Building + Condition + Water + Toilet + State | `24x7` + Beds + MO_Total, data = phc.sel, dist = "negbin", subset = Electricity != 'Irregular Electricity')

# NB model for OPD
lmm3.5.sub2 <- glm.nb(OPD ~ Electricity + Electricity*Generator + Urban + Population10000 + Electricity*`24x7` + Beds + Electricity*MO_Total + Electricity*LMO_Total +  Electricity*Nurse_Total + Electricity*LHV_Total + Electricity*ANM_Total + Electricity*Pharma_Total + Electricity*MO_Residing + Electricity*Autoclave + Electricity*DF_Large + Electricity*ILR_Large + Electricity*Centrifuge + Govt_Building + Condition + Water + Toilet + State , data = phc.sel, subset = Electricity != 'Irregular Electricity')


#Subsample regressions - remove no electricity

# Zero inflated NB model for Deliveries
lmm1.5.sub3 <- zeroinfl(Deliveries ~ Electricity + Electricity*Generator + Urban + Population10000 + Electricity*`24x7` + Beds + Electricity*MO_Total + Electricity*LMO_Total +  Electricity*Nurse_Total + Electricity*LHV_Total + Electricity*ANM_Total + Electricity*Pharma_Total + Electricity*MO_Residing + Electricity*Autoclave + Electricity*RadiantWarmer + Govt_Building + Condition + Water + Toilet + State | LabourRoom + MO_Total + Nurse_Total, data = phc.sel, dist = "negbin", subset = Electricity != 'No Electricity')

# Zero inflted NB model for IPD
lmm2.5.sub3 <- zeroinfl(IPD ~ Electricity + Electricity*Generator + Urban + Population10000 + Electricity*`24x7` + Beds + Electricity*MO_Total + Electricity*LMO_Total +  Electricity*Nurse_Total + Electricity*LHV_Total + Electricity*ANM_Total + Electricity*Pharma_Total + Electricity*MO_Residing + Electricity*Autoclave + Electricity*DF_Large + Electricity*ILR_Large + Electricity*Centrifuge + Govt_Building + Condition + Water + Toilet + State | `24x7` + Beds + MO_Total, data = phc.sel, dist = "negbin", subset = Electricity != 'No Electricity')

# NB model for OPD
lmm3.5.sub3 <- glm.nb(OPD ~ Electricity + Electricity*Generator + Urban + Population10000 + Electricity*`24x7` + Beds + Electricity*MO_Total + Electricity*LMO_Total +  Electricity*Nurse_Total + Electricity*LHV_Total + Electricity*ANM_Total + Electricity*Pharma_Total + Electricity*MO_Residing + Electricity*Autoclave + Electricity*DF_Large + Electricity*ILR_Large + Electricity*Centrifuge + Govt_Building + Condition + Water + Toilet + State , data = phc.sel, subset = Electricity != 'No Electricity')

```

```{r, comment=NA}

# Electricity - 2 categories

# Zero inflated NB model for Deliveries
lmm1.5.2cat <- zeroinfl(Deliveries ~ Electricity_2cat + Electricity_2cat*Generator + Urban + Population10000 + Electricity_2cat*`24x7` + Beds + Electricity_2cat*MO_Total + Electricity_2cat*LMO_Total +  Electricity_2cat*Nurse_Total + Electricity_2cat*LHV_Total + Electricity_2cat*ANM_Total + Electricity_2cat*Pharma_Total + Electricity_2cat*MO_Residing + Electricity_2cat*Autoclave + Electricity_2cat*RadiantWarmer + Govt_Building + Condition + Water + Toilet + State | LabourRoom + MO_Total + Nurse_Total, data = phc.sel, dist = "negbin")

# Zero inflted NB model for IPD
lmm2.5.2cat <- zeroinfl(IPD ~ Electricity_2cat + Electricity_2cat*Generator + Urban + Population10000 + Electricity_2cat*`24x7` + Beds + Electricity_2cat*MO_Total + Electricity_2cat*LMO_Total +  Electricity_2cat*Nurse_Total + Electricity_2cat*LHV_Total + Electricity_2cat*ANM_Total + Electricity_2cat*Pharma_Total + Electricity_2cat*MO_Residing + Electricity_2cat*Autoclave + Electricity_2cat*DF_Large + Electricity_2cat*ILR_Large + Electricity_2cat*Centrifuge + Govt_Building + Condition + Water + Toilet + State | `24x7` + Beds + MO_Total, data = phc.sel, dist = "negbin")

# NB model for OPD
lmm3.5.2cat <- glm.nb(OPD ~ Electricity_2cat + Electricity_2cat*Generator + Urban + Population10000 + Electricity_2cat*`24x7` + Beds + Electricity_2cat*MO_Total + Electricity_2cat*LMO_Total +  Electricity_2cat*Nurse_Total + Electricity_2cat*LHV_Total + Electricity_2cat*ANM_Total + Electricity_2cat*Pharma_Total + Electricity_2cat*MO_Residing + Electricity_2cat*Autoclave + Electricity_2cat*DF_Large + Electricity_2cat*ILR_Large + Electricity_2cat*Centrifuge + Govt_Building + Condition + Water + Toilet + State , data = phc.sel)

```

```{r, comment=NA}

# Electricity - 5 categories

# Zero inflated NB model for Deliveries
lmm1.5.5cat <- zeroinfl(Deliveries ~ Electricity_5cat + Electricity_5cat*Generator + Urban + Population10000 + Electricity_5cat*`24x7` + Beds + Electricity_5cat*MO_Total + Electricity_5cat*LMO_Total +  Electricity_5cat*Nurse_Total + Electricity_5cat*LHV_Total + Electricity_5cat*ANM_Total + Electricity_5cat*Pharma_Total + Electricity_5cat*MO_Residing + Electricity_5cat*Autoclave + Electricity_5cat*RadiantWarmer + Govt_Building + Condition + Water + Toilet + State | LabourRoom + MO_Total + Nurse_Total, data = phc.sel, dist = "negbin")

# Zero inflted NB model for IPD
lmm2.5.5cat <- zeroinfl(IPD ~ Electricity_5cat + Electricity_5cat*Generator + Urban + Population10000 + Electricity_5cat*`24x7` + Beds + Electricity_5cat*MO_Total + Electricity_5cat*LMO_Total +  Electricity_5cat*Nurse_Total + Electricity_5cat*LHV_Total + Electricity_5cat*ANM_Total + Electricity_5cat*Pharma_Total + Electricity_5cat*MO_Residing + Electricity_5cat*Autoclave + Electricity_5cat*DF_Large + Electricity_2cat*ILR_Large + Electricity_5cat*Centrifuge + Govt_Building + Condition + Water + Toilet + State | `24x7` + Beds + MO_Total, data = phc.sel, dist = "negbin")

# NB model for OPD
lmm3.5.5cat <- glm.nb(OPD ~ Electricity_5cat + Electricity_5cat*Generator + Urban + Population10000 + Electricity_5cat*`24x7` + Beds + Electricity_5cat*MO_Total + Electricity_5cat*LMO_Total +  Electricity_5cat*Nurse_Total + Electricity_5cat*LHV_Total + Electricity_5cat*ANM_Total + Electricity_5cat*Pharma_Total + Electricity_5cat*MO_Residing + Electricity_5cat*Autoclave + Electricity_5cat*DF_Large + Electricity_5cat*ILR_Large + Electricity_5cat*Centrifuge + Govt_Building + Condition + Water + Toilet + State , data = phc.sel)

```


```{r, comment=NA}

#Main models - No interactions

# Zero inflated NB model for Deliveries
lmm1.5.noint <- zeroinfl(Deliveries ~ Electricity + Generator + Urban + Population10000 + `24x7` + Beds + MO_Total + LMO_Total +  Nurse_Total + LHV_Total + ANM_Total + Pharma_Total + MO_Residing + Autoclave + RadiantWarmer + Govt_Building + Condition + Water + Toilet + State | LabourRoom + MO_Total + Nurse_Total, data = phc.sel, dist = "negbin")

# Zero inflted NB model for IPD
lmm2.5.noint <- zeroinfl(IPD ~ Electricity + Generator + Urban + Population10000 + `24x7` + Beds + MO_Total + LMO_Total + Nurse_Total + LHV_Total + ANM_Total + Pharma_Total + MO_Residing + Autoclave + DF_Large + ILR_Large + Centrifuge + Govt_Building + Condition + Water + Toilet + State | `24x7` + Beds + MO_Total, data = phc.sel, dist = "negbin")

# NB model for OPD
lmm3.5.noint <- glm.nb(OPD ~ Electricity + Generator + Urban + Population10000 + `24x7` + Beds + MO_Total + LMO_Total +  Nurse_Total + LHV_Total + ANM_Total + Pharma_Total + MO_Residing + Autoclave + DF_Large + ILR_Large + Centrifuge + Govt_Building + Condition + Water + Toilet + State , data = phc.sel)

```

```{r, comment=NA}

#Main models - No interactions - Electricity 5 categories

# Zero inflated NB model for Deliveries
lmm1.5.noint.5cat <- zeroinfl(Deliveries ~ Electricity_5cat + Generator + Urban + Population10000 + `24x7` + Beds + MO_Total + LMO_Total +  Nurse_Total + LHV_Total + ANM_Total + Pharma_Total + MO_Residing + Autoclave + RadiantWarmer + Govt_Building + Condition + Water + Toilet + State | LabourRoom + MO_Total + Nurse_Total, data = phc.sel, dist = "negbin")

# Zero inflted NB model for IPD
lmm2.5.noint.5cat <- zeroinfl(IPD ~ Electricity_5cat + Generator + Urban + Population10000 + `24x7` + Beds + MO_Total + LMO_Total + Nurse_Total + LHV_Total + ANM_Total + Pharma_Total + MO_Residing + Autoclave + DF_Large + ILR_Large + Centrifuge + Govt_Building + Condition + Water + Toilet + State | `24x7` + Beds + MO_Total, data = phc.sel, dist = "negbin")

# NB model for OPD
lmm3.5.noint.5cat <- glm.nb(OPD ~ Electricity_5cat + Generator + Urban + Population10000 + `24x7` + Beds + MO_Total + LMO_Total +  Nurse_Total + LHV_Total + ANM_Total + Pharma_Total + MO_Residing + Autoclave + DF_Large + ILR_Large + Centrifuge + Govt_Building + Condition + Water + Toilet + State , data = phc.sel)

```


```{r}
#Sensitivity Analysis for IPD
lmm2.5.1 <- zeroinfl(IPD ~ Electricity + Electricity*Generator + Urban + Population10000 + Electricity*`24x7` + Beds + Electricity*MO_Total + Electricity*LMO_Total +  Electricity*Nurse_Total + Electricity*LHV_Total + Electricity*ANM_Total + Electricity*Pharma_Total + Electricity*MO_Residing + Electricity*Autoclave + Electricity*DF_Large + Electricity*ILR_Large + Electricity*Centrifuge + Govt_Building + Condition + Water + Toilet + State | `24x7` + Beds + MO_Total, data = phc.sel, dist = "negbin")

lmm2.5.2 <- zeroinfl(IPD ~ Electricity + Electricity*Generator + Urban + Population10000 + Electricity*`24x7` + Beds + Electricity*MO_Total + Electricity*LMO_Total +  Electricity*Nurse_Total + Electricity*LHV_Total + Electricity*ANM_Total + Electricity*Pharma_Total + Electricity*MO_Residing + Electricity*Autoclave + Electricity*DF_Large + Electricity*ILR_Large + Electricity*Centrifuge + Govt_Building + Condition + Water + Toilet + State | `24x7` + Beds + MO_Total, data = phc.sel, dist = "negbin", subset = IPD < 750)

lmm2.5.3 <- zeroinfl(IPD ~ Electricity + Electricity*Generator + Urban + Population10000 + Electricity*`24x7` + Beds + Electricity*MO_Total + Electricity*LMO_Total +  Electricity*Nurse_Total + Electricity*LHV_Total + Electricity*ANM_Total + Electricity*Pharma_Total + Electricity*MO_Residing + Electricity*Autoclave + Electricity*DF_Large + Electricity*ILR_Large + Electricity*Centrifuge + Govt_Building + Condition + Water + Toilet + State | `24x7` + Beds + MO_Total, data = phc.sel, dist = "negbin", subset = IPD < 500)

lmm2.5.4 <- zeroinfl(IPD ~ Electricity + Electricity*Generator + Urban + Population10000 + Electricity*`24x7` + Beds + Electricity*MO_Total + Electricity*LMO_Total +  Electricity*Nurse_Total + Electricity*LHV_Total + Electricity*ANM_Total + Electricity*Pharma_Total + Electricity*MO_Residing + Electricity*Autoclave + Electricity*DF_Large + Electricity*ILR_Large + Electricity*Centrifuge + Govt_Building + Condition + Water + Toilet + State | `24x7` + Beds + MO_Total, data = phc.sel, dist = "negbin", subset = IPD < 300)

lmm2.5.5 <- zeroinfl(IPD ~ Electricity + Electricity*Generator + Urban + Population10000 + Electricity*`24x7` + Beds + Electricity*MO_Total + Electricity*LMO_Total +  Electricity*Nurse_Total + Electricity*LHV_Total + Electricity*ANM_Total + Electricity*Pharma_Total + Electricity*MO_Residing + Electricity*Autoclave + Electricity*DF_Large + Electricity*ILR_Large + Electricity*Centrifuge + Govt_Building + Condition + Water + Toilet + State | `24x7` + Beds + MO_Total, data = phc.sel, dist = "negbin", subset = IPD < 250)

lmm2.5.6 <- zeroinfl(IPD ~ Electricity + Electricity*Generator + Urban + Population10000 + Electricity*`24x7` + Beds + Electricity*MO_Total + Electricity*LMO_Total +  Electricity*Nurse_Total + Electricity*LHV_Total + Electricity*ANM_Total + Electricity*Pharma_Total + Electricity*MO_Residing + Electricity*Autoclave + Electricity*DF_Large + Electricity*ILR_Large + Electricity*Centrifuge + Govt_Building + Condition + Water + Toilet + State | `24x7` + Beds + MO_Total, data = phc.sel, dist = "negbin", subset = IPD < 200)

lmm2.5.7 <- zeroinfl(IPD ~ Electricity + Electricity*Generator + Urban + Population10000 + Electricity*`24x7` + Beds + Electricity*MO_Total + Electricity*LMO_Total +  Electricity*Nurse_Total + Electricity*LHV_Total + Electricity*ANM_Total + Electricity*Pharma_Total + Electricity*MO_Residing + Electricity*Autoclave + Electricity*DF_Large + Electricity*ILR_Large + Electricity*Centrifuge + Govt_Building + Condition + Water + Toilet + State | `24x7` + Beds + MO_Total, data = phc.sel, dist = "negbin", subset = IPD < 150)

lmm2.5.8 <- zeroinfl(IPD ~ Electricity + Electricity*Generator + Urban + Population10000 + Electricity*`24x7` + Beds + Electricity*MO_Total + Electricity*LMO_Total +  Electricity*Nurse_Total + Electricity*LHV_Total + Electricity*ANM_Total + Electricity*Pharma_Total + Electricity*MO_Residing + Electricity*Autoclave + Electricity*DF_Large + Electricity*ILR_Large + Electricity*Centrifuge + Govt_Building + Condition + Water + Toilet + State | `24x7` + Beds + MO_Total, data = phc.sel, dist = "negbin", subset = IPD < 100)

lmm2.5.9 <- zeroinfl(IPD ~ Electricity + Electricity*Generator + Urban + Population10000 + Electricity*`24x7` + Beds + Electricity*MO_Total + Electricity*LMO_Total +  Electricity*Nurse_Total + Electricity*LHV_Total + Electricity*ANM_Total + Electricity*Pharma_Total + Electricity*MO_Residing + Electricity*Autoclave + Electricity*DF_Large + Electricity*ILR_Large + Electricity*Centrifuge + Govt_Building + Condition + Water + Toilet + State | `24x7` + Beds + MO_Total, data = phc.sel, dist = "negbin", subset = IPD < 50)

```


```{r}
#Sensitivity for Deliveries

lmm1.5.1 <- zeroinfl(Deliveries ~ Electricity + Electricity*Generator + Urban + Population10000 + Electricity*`24x7` + Beds + Electricity*MO_Total + Electricity*LMO_Total +  Electricity*Nurse_Total + Electricity*LHV_Total + Electricity*ANM_Total + Electricity*Pharma_Total + Electricity*MO_Residing + Electricity*Autoclave + Electricity*RadiantWarmer + Govt_Building + Condition + Water + Toilet + State | LabourRoom + MO_Total + Nurse_Total, data = phc.sel, dist = "negbin", subset = Deliveries < 300)

lmm1.5.2 <- zeroinfl(Deliveries ~ Electricity + Electricity*Generator + Urban + Population10000 + Electricity*`24x7` + Beds + Electricity*MO_Total + Electricity*LMO_Total +  Electricity*Nurse_Total + Electricity*LHV_Total + Electricity*ANM_Total + Electricity*Pharma_Total + Electricity*MO_Residing + Electricity*Autoclave + Electricity*RadiantWarmer + Govt_Building + Condition + Water + Toilet + State | LabourRoom + MO_Total + Nurse_Total, data = phc.sel, dist = "negbin", subset = Deliveries < 200)

lmm1.5.3 <- zeroinfl(Deliveries ~ Electricity + Electricity*Generator + Urban + Population10000 + Electricity*`24x7` + Beds + Electricity*MO_Total + Electricity*LMO_Total +  Electricity*Nurse_Total + Electricity*LHV_Total + Electricity*ANM_Total + Electricity*Pharma_Total + Electricity*MO_Residing + Electricity*Autoclave + Electricity*RadiantWarmer + Govt_Building + Condition + Water + Toilet + State | LabourRoom + MO_Total + Nurse_Total, data = phc.sel, dist = "negbin", subset = Deliveries < 100)

lmm1.5.4 <- zeroinfl(Deliveries ~ Electricity + Electricity*Generator + Urban + Population10000 + Electricity*`24x7` + Beds + Electricity*MO_Total + Electricity*LMO_Total +  Electricity*Nurse_Total + Electricity*LHV_Total + Electricity*ANM_Total + Electricity*Pharma_Total + Electricity*MO_Residing + Electricity*Autoclave + Electricity*RadiantWarmer + Govt_Building + Condition + Water + Toilet + State | LabourRoom + MO_Total + Nurse_Total, data = phc.sel, dist = "negbin", subset = Deliveries < 50)

```


```{r}
# Sensitivity for OPD

lmm3.5.1 <- glm.nb(OPD ~ Electricity + Electricity*Generator + Urban + Population10000 + Electricity*`24x7` + Beds + Electricity*MO_Total + Electricity*LMO_Total +  Electricity*Nurse_Total + Electricity*LHV_Total + Electricity*ANM_Total + Electricity*Pharma_Total + Electricity*MO_Residing + Electricity*Autoclave + Electricity*DF_Large + Electricity*ILR_Large + Electricity*Centrifuge + Govt_Building + Condition + Water + Toilet + State , data = phc.sel, subset = OPD<6000)

lmm3.5.2 <- glm.nb(OPD ~ Electricity + Electricity*Generator + Urban + Population10000 + Electricity*`24x7` + Beds + Electricity*MO_Total + Electricity*LMO_Total +  Electricity*Nurse_Total + Electricity*LHV_Total + Electricity*ANM_Total + Electricity*Pharma_Total + Electricity*MO_Residing + Electricity*Autoclave + Electricity*DF_Large + Electricity*ILR_Large + Electricity*Centrifuge + Govt_Building + Condition + Water + Toilet + State , data = phc.sel, subset = OPD<5000)

lmm3.5.3 <- glm.nb(OPD ~ Electricity + Electricity*Generator + Urban + Population10000 + Electricity*`24x7` + Beds + Electricity*MO_Total + Electricity*LMO_Total +  Electricity*Nurse_Total + Electricity*LHV_Total + Electricity*ANM_Total + Electricity*Pharma_Total + Electricity*MO_Residing + Electricity*Autoclave + Electricity*DF_Large + Electricity*ILR_Large + Electricity*Centrifuge + Govt_Building + Condition + Water + Toilet + State , data = phc.sel, subset = OPD<4000)

lmm3.5.4 <- glm.nb(OPD ~ Electricity + Electricity*Generator + Urban + Population10000 + Electricity*`24x7` + Beds + Electricity*MO_Total + Electricity*LMO_Total +  Electricity*Nurse_Total + Electricity*LHV_Total + Electricity*ANM_Total + Electricity*Pharma_Total + Electricity*MO_Residing + Electricity*Autoclave + Electricity*DF_Large + Electricity*ILR_Large + Electricity*Centrifuge + Govt_Building + Condition + Water + Toilet + State , data = phc.sel, subset = OPD<3000)

```


```{r echo=FALSE, results="asis", warning=FALSE}

stargazer(lmm1.5,lmm2.5,lmm3.5, header = FALSE, title="All Models", style = "default", model.names = TRUE, single.row = TRUE, no.space = TRUE, digits = 2, out = "Results/All_Models.html", apply.coef = exp, t.auto=F, p.auto=F, report = "vc*")

stargazer(lmm1.5.p,lmm2.5.p,lmm3.5.p, header = FALSE, title="All Models - Parsimonious", style = "default", model.names = TRUE, single.row = TRUE, no.space = TRUE, digits = 2, out = "Results/All_Models_Parsimonious.html", apply.coef = exp, t.auto=F, p.auto=F, report = "vc*")

stargazer(lmm1.5.l,lmm2.5.l,lmm3.5.l, header = FALSE, title="All Models - Linear", style = "default", model.names = TRUE, single.row = TRUE, no.space = TRUE, digits = 2, out = "Results/All_Models_Linear.html", report = "vc*")

stargazer(lmm1.5.l.d,lmm2.5.l.d,lmm3.5.l.d, header = FALSE, title="All Models - Linear", style = "default", model.names = TRUE, single.row = TRUE, no.space = TRUE, digits = 2, out = "Results/All_Models_Linear_DistrictFE.html", report = "vc*")

stargazer(lmm1.5.l.d.hdfe,lmm2.5.l.d.hdfe,lmm3.5.l.d.hdfe, header = FALSE, title="All Models - Linear - High dimension fixed effect", style = "default", model.names = TRUE, single.row = TRUE, no.space = TRUE, digits = 2, out = "Results/All_Models_Linear_District_HDFE.html", report = "vc*")

stargazer(lmm1.5.lp,lmm2.5.lp,lmm3.5.lp, header = FALSE, title="All Models - Linear - Parsimonious", style = "default", model.names = TRUE, single.row = TRUE, no.space = TRUE, digits = 2, out = "Results/All_Models_Linear_Parsimonious.html", report = "vc*")

stargazer(lmm1.5.d,lmm2.5.d,lmm3.5.d, header = FALSE, title="All Models -Distict FE", style = "default", model.names = TRUE, single.row = TRUE, no.space = TRUE, digits = 2, out = "Results/All_Models_District FE.html", apply.coef = exp, t.auto=F, p.auto=F, report = "vc*")

stargazer(lmm1.5.sub1,lmm2.5.sub1,lmm3.5.sub1, header = FALSE, title="All Models - Subsample - Irregular and No Electricity", style = "default", model.names = TRUE, single.row = TRUE, no.space = TRUE, digits = 2, out = "Results/All_Models_Subsample_Irr_No.html", apply.coef = exp, t.auto=F, p.auto=F, report = "vc*")

stargazer(lmm1.5.sub2,lmm2.5.sub2,lmm3.5.sub2, header = FALSE, title="All Models - Subsample - Regular and No Electricity", style = "default", model.names = TRUE, single.row = TRUE, no.space = TRUE, digits = 2, out = "Results/All_Models_Subsample_Reg_No.html", apply.coef = exp, t.auto=F, p.auto=F, report = "vc*")

stargazer(lmm1.5.sub3,lmm2.5.sub3,lmm3.5.sub3, header = FALSE, title="All Models - Subsample - Regular and Irregular Electricity", style = "default", model.names = TRUE, single.row = TRUE, no.space = TRUE, digits = 2, out = "Results/All_Models_Subsample_Reg_Irr.html", apply.coef = exp, t.auto=F, p.auto=F, report = "vc*")

stargazer(lmm1.5.2cat,lmm2.5.2cat,lmm3.5.2cat, header = FALSE, title="All Models - Electricity - 2 categories", style = "default", model.names = TRUE, single.row = TRUE, no.space = TRUE, digits = 2, out = "Results/All_Models_Electricity_2cat.html", apply.coef = exp, t.auto=F, p.auto=F, report = "vc*")

stargazer(lmm1.5.5cat,lmm2.5.5cat,lmm3.5.5cat, header = FALSE, title="All Models - Electricity - 5 categories", style = "default", model.names = TRUE, single.row = TRUE, no.space = TRUE, digits = 2, out = "Results/All_Models_Electricity_5cat.html", apply.coef = exp, t.auto=F, p.auto=F, report = "vc*")

stargazer(lmm1.5.noint,lmm2.5.noint,lmm3.5.noint, header = FALSE, title="All Models - No interactions", style = "default", model.names = TRUE, single.row = TRUE, no.space = TRUE, digits = 2, out = "Results/All_Models_NoInteractions.html", apply.coef = exp, t.auto=F, p.auto=F, report = "vc*")

stargazer(lmm1.5.noint.5cat,lmm2.5.noint.5cat,lmm3.5.noint.5cat, header = FALSE, title="All Models - No interactions - Electricity 5 categories", style = "default", model.names = TRUE, single.row = TRUE, no.space = TRUE, digits = 2, out = "Results/All_Models_NoInteractions_5cat.html", apply.coef = exp, t.auto=F, p.auto=F, report = "vc*")


stargazer(lmm2.5.1, lmm2.5.2, lmm2.5.3, lmm2.5.4, lmm2.5.5, lmm2.5.6, lmm2.5.7, lmm2.5.8, lmm2.5.9, header = FALSE, title="IPD Model Sensitivity Analysis", style = "default", model.names = TRUE, model.numbers = TRUE, column.labels = c("No Limit", "IPD<750","IPD<500","IPD<300","IPD<250","IPD<200","IPD<150", "IPD<100", "IPD<50"),single.row = TRUE, no.space = TRUE, digits = 2, out = "Results/IPD_Sensitivity.html", apply.coef = exp, t.auto=F, p.auto=F, report = "vc*", keep = c(1,2,3))

stargazer(lmm1.5, lmm1.5.1, lmm1.5.2, lmm1.5.3, lmm1.5.4, header = FALSE, title="Deliveries Model Sensitivity Analysis", style = "default", model.names = TRUE, model.numbers = TRUE, column.labels = c("No Limit", "Deliveries<300","Deliveries<200","Deliveries<100","Deliveries<50"),single.row = TRUE, no.space = TRUE, digits = 2, out = "Results/Deliveries_Sensitivity.html", apply.coef = exp, t.auto=F, p.auto=F, report = "vc*", keep = c(1,2,3))

stargazer(lmm3.5, lmm3.5.1, lmm3.5.2, lmm3.5.3, lmm3.5.4, header = FALSE, title="OPD Model Sensitivity Analysis", style = "default", model.names = TRUE, model.numbers = TRUE, column.labels = c("No Limit", "OPD<6000","OPD<5000","OPD<4000","OPD<3000"),single.row = TRUE, no.space = TRUE, digits = 2, out = "Results/OPD_Sensitivity.html", apply.coef = exp, t.auto=F, p.auto=F, report = "vc*", keep = c(1,2,3))

```

```{r echo=FALSE, results="asis", warning=FALSE}

# Results for combined data

stargazer(comb.1.state, comb.2.state, comb.3.state, header = FALSE, title="With combined data", style = "default", model.names = TRUE, single.row = TRUE, no.space = TRUE, digits = 2, out = "Results/All_Models_With combined data.html", apply.coef = exp, t.auto=F, p.auto=F, report = "vc*")

# Results for DLHS-3 only

stargazer(dlhs3.1.state, dlhs3.2.state, dlhs3.3.state, header = FALSE, title="DLHS-3 only", style = "default", model.names = TRUE, single.row = TRUE, no.space = TRUE, digits = 2, out = "Results/All_Models_DLHS3.html", apply.coef = exp, t.auto=F, p.auto=F, report = "vc*")


```


```{r}
#Full Map


# Map the electricity access
library(raster)
india <- getData("GADM", country = "India", level = 1)
# india <- india[india$NAME_1 != "Jammu and Kashmir",]
# india.map <- fortify(india)
# 
# india_kashmir <- readShapeSpatial('~/Box/Codes/DLHS/IND_adm/india_st.shp')
# india_kashmir <- india_kashmir[india_kashmir$STATE == "JAMMU AND KASHMIR",]
# india_kashmir_map <- fortify(india_kashmir)

india_full <- readShapeSpatial('Data/States/Admin2.shp')
india_full <- fortify(india_full)

phc.map <- phc.sel %>% filter(Lattitude >= 0) %>% filter(Lattitude <= 40) %>% filter(Longitude >= 65) %>% filter(Longitude <= 100)

#Remove points falling outside the shapefile
check <- SpatialPointsDataFrame(coords = phc.map[, c("Longitude", "Lattitude")], data = phc.map,
                               proj4string = CRS("+proj=longlat +datum=WGS84 +no_defs +ellps=WGS84 +towgs84=0,0,0"))
phc.subset <- check[!is.na(over(check, as(india, "SpatialPolygons"))), ]
phc.map2 <- as.data.frame(phc.subset)

#Plot map and points
ggplot() +
  geom_point(aes(x = Longitude, y = Lattitude, color = Electricity), data = phc.map2, size = 1, alpha = 0.6) +
  geom_map(data = india_full, map = india_full,
         aes(x = long, y = lat, map_id = id, group = group),
         colour = "grey50", size = 0.1, fill = "transparent") +
   scale_color_brewer(palette = "YlOrRd", name = "Electricity access level") +
  coord_map() +
  labs(x = "", y = "") + 
  theme_void() +
  theme(legend.position = c(.6,.2), legend.spacing = unit(2, 'cm'), text = element_text(family =  "Times New Roman"))

ggsave("phcmap.jpg", width = 8, height = 8, dpi = 300)

```


```{r}
# #Analysis of PHCs with IPD>150
# 
# phc.ipd <- phc.sel %>% filter(IPD>=150)
# 
# # Map the electricity access
# library(raster)
# india <- getData("GADM", country = "India", level = 1)
# india <- india[india$NAME_1 != "Jammu and Kashmir",]
# india.map <- fortify(india)
# 
# india_kashmir <- readShapeSpatial('~/Box/Codes/DLHS/IND_adm/india_st.shp')
# india_kashmir <- india_kashmir[india_kashmir$STATE == "JAMMU AND KASHMIR",]
# india_kashmir_map <- fortify(india_kashmir)
# 
# 
# phc.map <- phc.ipd %>% filter(Lattitude >= 0) %>% filter(Lattitude <= 40) %>% filter(Longitude >= 65) %>% filter(Longitude <= 100)
# 
# #Remove points falling outside the shapefile
# check <- SpatialPointsDataFrame(coords = phc.map[, c("Longitude", "Lattitude")], data = phc.map,
#                                proj4string = CRS("+proj=longlat +datum=WGS84 +no_defs +ellps=WGS84 +towgs84=0,0,0"))
# phc.subset <- check[!is.na(over(check, as(india, "SpatialPolygons"))), ]
# phc.map2 <- as.data.frame(phc.subset)
# 
# #Plot map and points
# ggplot() +
#   geom_point(aes(x = Longitude, y = Lattitude, color = Electricity), data = phc.map2, size = 1, alpha = 0.6) +
#   geom_map(data = india.map, map = india.map,
#          aes(x = long, y = lat, map_id = id, group = group),
#          colour = "grey50", size = 0.1, fill = "transparent") +
#   geom_map(data = india_kashmir_map, map = india_kashmir_map,
#          aes(x = long, y = lat, map_id = id, group = group),
#          colour = "grey50", size = 0.1, fill = "transparent") +
#    scale_color_brewer(palette = "YlOrRd", name = "Electricity access level") +
#   coord_map() +
#   labs(x = "", y = "") + 
#   theme_void() +
#   theme(legend.position = c(.6,.2), legend.spacing = unit(2, 'cm'), text = element_text(family = "Baskerville"))
# 
# ggsave("phcmap_IPDabove150.jpg", width = 8, height = 8, dpi = 300)

```


```{r, echo=FALSE, warning=FALSE}

## Descriptive graphs

library(psych)

# Compute means ##

services <- ddply(phc.sel, .(Electricity), summarize,  
  Deliveries = round(mean(Deliveries, na.rm = TRUE),0), 
  IPD = round(mean(IPD, na.rm = TRUE),0), 
  OPD = round(mean(OPD, na.rm = TRUE),0),
  NewBornCare = round(mean(NewBornCare, na.rm = TRUE),0),
  Referrals = round(mean(Referrals, na.rm = TRUE),0))

staff.pct <- ddply(phc.sel, .(Electricity), summarize,  
  MO = round(mean(if_else((MO_Reg + MO_Cont) > 0, 1, 0), na.rm = TRUE)*100,1), 
  LMO = round(mean(if_else((LMO_Reg + LMO_Cont) > 0, 1, 0), na.rm = TRUE)*100,1), 
  Nurse = round(mean(if_else((Nurse_Reg + Nurse_Cont) > 0, 1, 0), na.rm = TRUE)*100,1),
  LHV = round(mean(if_else((LHV_Reg + LHV_Cont) > 0, 1, 0), na.rm = TRUE)*100,1),
  Pharmacist = round(mean(if_else((Pharma_Reg + Pharma_Cont) > 0, 1, 0), na.rm = TRUE)*100,1),
  ANM = round(mean(if_else((ANM_Reg + ANM_Cont) > 0, 1, 0), na.rm = TRUE)*100,1)) 

equip.avail.pc <- ddply(phc, .(elec_3cat), summarize,
                         Baby.Corner = round(mean(if_else(qp433 == "3",0,1), na.rm = TRUE)*100,1),
                         Radiant.Warmer = round(mean(if_else(qp435 == "3",0,1), na.rm = TRUE)*100,1),
                         Other.Warming = round(mean(if_else(qp436 == "3",0,1), na.rm = TRUE)*100,1),
                         Pedal.Suction = round(mean(if_else(qp438 == "3",0,1), na.rm = TRUE)*100,1),
                         Autoclave = round(mean(if_else(qp449 == "3",0,1), na.rm = TRUE)*100,1),
                         Vacuum.Delivery = round(mean(if_else(qp56 == "3",0,1), na.rm = TRUE)*100,1),
                         ILR.Large = round(mean(if_else(qp511 == "3",0,1), na.rm = TRUE)*100,1),
                         ILR.Small = round(mean(if_else(qp512 == "3",0,1), na.rm = TRUE)*100,1),
                         DF.Large = round(mean(if_else(qp513 == "3",0,1), na.rm = TRUE)*100,1),
                         DF.Small = round(mean(if_else(qp514 == "3",0,1), na.rm = TRUE)*100,1),
                         Centrifuge = round(mean(if_else(qp522a == "3",0,1), na.rm = TRUE)*100,1),
                         Microscope = round(mean(if_else(qp523a == "3",0,1), na.rm = TRUE)*100,1))

colnames(equip.avail.pc) = c("Electricity Level", "Baby Corner", "Radiant Warmer", "Other warming", "Pedal Suction", "Autoclave or Sterilizer", "Vacuum Delivery", "Large ILR", "Small ILR", "Large Deep Freezer", "Small Deep Freezer", "Centrifuge", "Microscope")

library("dplyr")

combined <- cBind(staff.pct, equip.avail.pc, services)
combined[,c(8,21,11,12,25,26)] <- NULL
combined <- mutate(combined, OPD = OPD/100)
colnames(combined) <- c("Electricity", "Medical Officer", "Lady Medical Officer", "Nurse", "Lady Health Visitor", "Pharmacist", "Auxilliary Nurse Midwife", "Baby Corner", "Radiant Warmer", "Autoclave or Sterilizer", "Vaccuum Delivery", "Large IL Refrigerator", "Small IL Refrigerator", "Large Deep Freezer", "Small Deep Freezer", "Centrifuge", "Microscope", "Deliveries", "In Patients", "Out Patients (x100)")
combined <- gather(key = "Variables", value = "Mean", combined, -Electricity)
combined <- mutate(combined, VarType = if_else(Variables == "Medical Officer" | 
                                                 Variables == "Lady Medical Officer" | 
                                                 Variables ==  "Nurse" | 
                                                 Variables ==  "Lady Health Visitor" | 
                                                 Variables ==  "Pharmacist"| 
                                                 Variables ==  "Auxilliary Nurse Midwife",
                   "Staff (Percent)", if_else(Variables ==  "Deliveries" | 
                                      Variables == "In Patients" | 
                                      Variables ==   "Out Patients (x100)",
                   "Services", "Equipments (Percent)")))

combined$VarType <- factor(combined$VarType,levels = c("Staff (Percent)", "Equipments (Percent)", "Services"))
combined$Variables <- factor(combined$Variables,levels = c("Medical Officer", "Lady Medical Officer", "Nurse", "Lady Health Visitor", "Pharmacist", "Auxilliary Nurse Midwife", "Baby Corner", "Radiant Warmer", "Autoclave or Sterilizer", "Vaccuum Delivery", "Large IL Refrigerator", "Small IL Refrigerator", "Large Deep Freezer", "Small Deep Freezer", "Centrifuge", "Microscope", "Deliveries", "In Patients", "Out Patients (x100)"))
combined$Variables <- fct_rev(combined$Variables)

#Filter out baby corner, vaccuum delivery for simplicity
combined <- combined %>% filter(Variables != "Baby Corner") %>% filter(Variables != "Vaccuum Delivery")

## Compute standard errors ##

services_2 <- ddply(phc.sel, .(Electricity), summarize,  
  Deliveries_se = round(describe(Deliveries, na.rm = TRUE)[[13]],2),
  IPD_se = round(describe(IPD, na.rm = TRUE)[[13]],2), 
  OPD_se = round(describe(OPD, na.rm = TRUE)[[13]],2),
  NewBornCare_se = round(describe(NewBornCare, na.rm = TRUE)[[13]],2),
  Referrals_se = round(describe(Referrals, na.rm = TRUE)[[13]],2))

staff.pct_2 <- ddply(phc.sel, .(Electricity), summarize,  
  MO_se = round(describe(if_else((MO_Reg + MO_Cont) > 0, 1, 0), na.rm = TRUE)[[13]]*100,1), 
  LMO_se = round(describe(if_else((LMO_Reg + LMO_Cont) > 0, 1, 0), na.rm = TRUE)[[13]]*100,1), 
  Nurse_se = round(describe(if_else((Nurse_Reg + Nurse_Cont) > 0, 1, 0), na.rm = TRUE)[[13]]*100,1),
  LHV_se = round(describe(if_else((LHV_Reg + LHV_Cont) > 0, 1, 0), na.rm = TRUE)[[13]]*100,1),
  Pharmacist_se = round(describe(if_else((Pharma_Reg + Pharma_Cont) > 0, 1, 0), na.rm = TRUE)[[13]]*100,1),
  ANM_se = round(describe(if_else((ANM_Reg + ANM_Cont) > 0, 1, 0), na.rm = TRUE)[[13]]*100,1)) 

equip.avail.pc_2 <- ddply(phc, .(elec_3cat), summarize,
                         Baby.Corner_se = round(describe(if_else(qp433 == "3",0,1), na.rm = TRUE)[[13]]*100,1),
                         Radiant.Warmer_se = round(describe(if_else(qp435 == "3",0,1), na.rm = TRUE)[[13]]*100,1),
                         Other.Warming_se = round(describe(if_else(qp436 == "3",0,1), na.rm = TRUE)[[13]]*100,1),
                         Pedal.Suction_se = round(describe(if_else(qp438 == "3",0,1), na.rm = TRUE)[[13]]*100,1),
                         Autoclave_se = round(describe(if_else(qp449 == "3",0,1), na.rm = TRUE)[[13]]*100,1),
                         Vacuum.Delivery_se = round(describe(if_else(qp56 == "3",0,1), na.rm = TRUE)[[13]]*100,1),
                         ILR.Large_se = round(describe(if_else(qp511 == "3",0,1), na.rm = TRUE)[[13]]*100,1),
                         ILR.Small_se = round(describe(if_else(qp512 == "3",0,1), na.rm = TRUE)[[13]]*100,1),
                         DF.Large_se = round(describe(if_else(qp513 == "3",0,1), na.rm = TRUE)[[13]]*100,1),
                         DF.Small_se = round(describe(if_else(qp514 == "3",0,1), na.rm = TRUE)[[13]]*100,1),
                         Centrifuge_se = round(describe(if_else(qp522a == "3",0,1), na.rm = TRUE)[[13]]*100,1),
                         Microscope_se = round(describe(if_else(qp523a == "3",0,1), na.rm = TRUE)[[13]]*100,1))

combined_2 <- cBind(staff.pct_2, equip.avail.pc_2, services_2)
combined_2[,c(8,21,11,12,25,26)] <- NULL
combined_2 <- mutate(combined_2, OPD_se = OPD_se/100)
colnames(combined_2) <- c("Electricity", "Medical Officer", "Lady Medical Officer", "Nurse", "Lady Health Visitor", "Pharmacist", "Auxilliary Nurse Midwife", "Baby Corner", "Radiant Warmer", "Autoclave or Sterilizer", "Vaccuum Delivery", "Large IL Refrigerator", "Small IL Refrigerator", "Large Deep Freezer", "Small Deep Freezer", "Centrifuge", "Microscope", "Deliveries", "In Patients", "Out Patients (x100)")
combined_2 <- gather(key = "Variables", value = "SE", combined_2, -Electricity)
combined_2 <- mutate(combined_2, VarType = if_else(Variables == "Medical Officer" | 
                                                 Variables == "Lady Medical Officer" | 
                                                 Variables ==  "Nurse" | 
                                                 Variables ==  "Lady Health Visitor" | 
                                                 Variables ==  "Pharmacist"| 
                                                 Variables ==  "Auxilliary Nurse Midwife",
                   "Staff (Percent)", if_else(Variables ==  "Deliveries" | 
                                      Variables == "In Patients" | 
                                      Variables ==   "Out Patients (x100)",
                   "Services", "Equipments (Percent)")))

combined_2$VarType <- factor(combined_2$VarType,levels = c("Staff (Percent)", "Equipments (Percent)", "Services"))
combined_2$Variables <- factor(combined_2$Variables,levels = c("Medical Officer", "Lady Medical Officer", "Nurse", "Lady Health Visitor", "Pharmacist", "Auxilliary Nurse Midwife", "Baby Corner", "Radiant Warmer", "Autoclave or Sterilizer", "Vaccuum Delivery", "Large IL Refrigerator", "Small IL Refrigerator", "Large Deep Freezer", "Small Deep Freezer", "Centrifuge", "Microscope", "Deliveries", "In Patients", "Out Patients (x100)"))
combined_2$Variables <- fct_rev(combined_2$Variables)

#Filter out baby corner, vaccuum delivery for simplicity
combined_2 <- combined_2 %>% filter(Variables != "Baby Corner") %>% filter(Variables != "Vaccuum Delivery")

#Combine Mean and Standard Deviation calculations
combined_3 <- left_join(combined,combined_2, by = c("Electricity", "Variables", "VarType"))


```

```{r}

#Final plot with separate axes
g1 <- ggplot(filter(combined_3, VarType == "Staff (Percent)")) +
  geom_col(aes(x = Variables, y = Mean, fill = Electricity), position = "dodge", size = 5) +
  geom_errorbar(aes(x = Variables, ymin=Mean-(2*SE), ymax=Mean+(2*SE), fill = Electricity), width=.5, color = "grey50", position=position_dodge(1)) +
  scale_fill_brewer(palette = "Greys", name = "Electricity access level") +
  coord_flip(ylim = c(0,100)) +
  labs(x = "", y = "Percentage of PHCs with atleast 1 staff present") +
  theme_light() +
  theme(legend.position = "none", text = element_text(family = "Times New Roman", size = 12))

g2 <- ggplot(filter(combined_3, VarType == "Equipments (Percent)")) +
  geom_col(aes(x = Variables, y = Mean, fill = Electricity), position = "dodge", size = 5) +
  geom_errorbar(aes(x = Variables, ymin=Mean-(2*SE), ymax=Mean+(2*SE), fill = Electricity), width=.5, color = "grey50", position=position_dodge(1)) +
  scale_fill_brewer(palette = "Greys", name = "Electricity access level") +
  coord_flip(ylim = c(0,100)) +
  labs(x = "", y = "Percentage of PHCs with equipment present") +
  theme_light() +
  theme(legend.position = "none", text = element_text(family = "Times New Roman", size = 12))

g3 <- ggplot(filter(combined_3, VarType == "Services")) +
  geom_col(aes(x = Variables, y = Mean, fill = Electricity), position = "dodge", size = 5) +
  geom_errorbar(aes(x = Variables, ymin=Mean-(2*SE), ymax=Mean+(2*SE), fill = Electricity), width=.5, color = "grey50", position=position_dodge(1)) +
  scale_fill_brewer(palette = "Greys", name = "Electricity access level") +
  coord_flip(ylim = c(0,100)) +
  labs(x = "", y = "Number of health services") +
  theme_light() +
  theme(legend.position = "bottom", legend.box = "horizontal", text = element_text(family = "Times New Roman", size = 12))

library(cowplot)
g <- plot_grid(g1, g2, g3, align = "v", ncol = 1, nrow = 3, rel_heights = c(2.5,3.3,2.3))
ggsave("Results/descriptive_FINAL_separate.jpg",g, width = 9, height = 7, dpi = 300)

```
