# Supplementary material for: Reduced health services at under-electrified primary healthcare facilities: Evidence from India
Source: PLoS One. 2021 Jun 4;16(6):e0252705. doi: 10.1371/journal.pone.0252705 (PMC8177862; doi:10.1371/journal.pone.0252705)
Supplement: S1 Replication materials — (ZIP) [file pone.0252705.s002.zip › Replication material - PLOS ONE Review - Revised/Data/CodeList.xlsx]

## Sheet: sms_district
state_code	state_name	district_code	district_name
2	Himachal Pradesh	1	Chamba
2	Himachal Pradesh	2	Kangra
2	Himachal Pradesh	3	Lahul & Spiti
2	Himachal Pradesh	4	Kullu
2	Himachal Pradesh	5	Mandi
2	Himachal Pradesh	6	Hamirpur
2	Himachal Pradesh	7	Una
2	Himachal Pradesh	8	Bilaspur
2	Himachal Pradesh	9	Solan
2	Himachal Pradesh	10	Sirmaur
2	Himachal Pradesh	11	Shimla
2	Himachal Pradesh	12	Kinnaur
3	Punjab	1	Gurdaspur
3	Punjab	2	Amritsar
3	Punjab	3	Kapurthala
3	Punjab	4	Jalandhar
3	Punjab	5	Hoshiarpur
3	Punjab	6	Shahid Bhagat Singh Nagar
3	Punjab	7	Rupnagar
3	Punjab	8	Fatehgarh Sahib
3	Punjab	9	Ludhiana
3	Punjab	10	Moga
3	Punjab	11	Firozpur
3	Punjab	12	Muktsar
3	Punjab	13	Faridkot
3	Punjab	14	Bhathinda
3	Punjab	15	Mansa
3	Punjab	16	Sangrur
3	Punjab	17	Patiala
3	Punjab	18	SAS Nagar
3	Punjab	19	Barnala
3	Punjab	20	Taran Taran
4	Chandigarh	1	Chandigarh
5	Uttrakhand	1	Uttarkashi
5	Uttrakhand	2	Chamoli
5	Uttrakhand	3	Rudraprayag
5	Uttrakhand	4	Tehri Garhwal
5	Uttrakhand	5	Dehradun
5	Uttrakhand	6	Garhwal
5	Uttrakhand	7	Pithoragarh
5	Uttrakhand	8	Bageshwar
5	Uttrakhand	9	Almora
5	Uttrakhand	10	Champawat
5	Uttrakhand	11	Nainital
5	Uttrakhand	12	Udham Singh Nagar
5	Uttrakhand	13	Hardwar
6	Haryana	1	Panchkula
6	Haryana	2	Ambala
6	Haryana	3	Yamunanagar
6	Haryana	4	Kurukshetra
6	Haryana	5	Kaithal
6	Haryana	6	Karnal
6	Haryana	7	Panipath
6	Haryana	8	Sonipath
6	Haryana	9	Jind
6	Haryana	10	Fatehabad
6	Haryana	11	Sirsa
6	Haryana	12	Hisar
6	Haryana	13	Bhiwani
6	Haryana	14	Rohtak
6	Haryana	15	Jhajjar
6	Haryana	16	Mahendragarh
6	Haryana	17	Rewari
6	Haryana	18	Gurgaon
6	Haryana	19	Faridabad
6	Haryana	20	Mewat
6	Haryana	21	Palwal
8	Rajasthan	1	Ganganagar
8	Rajasthan	2	Hamumagarh
8	Rajasthan	3	Bikaner
8	Rajasthan	4	Churu
8	Rajasthan	5	Jhunjhunun
8	Rajasthan	6	Alwar
8	Rajasthan	7	Bharatpur
8	Rajasthan	8	Dhaulpur
8	Rajasthan	9	Karauli
8	Rajasthan	10	Sawai Madhopur
8	Rajasthan	11	Dausa
8	Rajasthan	12	Jaipur
8	Rajasthan	13	Sikar
8	Rajasthan	14	Nagaur
8	Rajasthan	15	Jodhpur
8	Rajasthan	16	Jaisalmer
8	Rajasthan	17	Barmer
8	Rajasthan	18	Jalore
8	Rajasthan	19	Sirohi
8	Rajasthan	20	Pali
8	Rajasthan	21	Ajmer
8	Rajasthan	22	Tonk
8	Rajasthan	23	Bundi
8	Rajasthan	24	Bhilwara
8	Rajasthan	25	Rajsamand
8	Rajasthan	26	Udaipur
8	Rajasthan	27	Dungarpur
8	Rajasthan	28	Banswara
8	Rajasthan	29	Chittaurgarh
8	Rajasthan	30	Kota
8	Rajasthan	31	Baran
8	Rajasthan	32	Jhalawar
9	Uttar Pradesh	1	Saharanpur
9	Uttar Pradesh	2	Muzaffarnagar
9	Uttar Pradesh	3	Bijnor
9	Uttar Pradesh	4	Moradabad
9	Uttar Pradesh	5	Rampur
9	Uttar Pradesh	6	Jyotiba Phule Nagar
9	Uttar Pradesh	7	Meerut
9	Uttar Pradesh	8	Baghpat
9	Uttar Pradesh	9	Ghaziabad
9	Uttar Pradesh	10	Gautam Buddha Nagar
9	Uttar Pradesh	11	Bulandshahar
9	Uttar Pradesh	12	Aligarh
9	Uttar Pradesh	13	Hathras
9	Uttar Pradesh	14	Mathura
9	Uttar Pradesh	15	Agra
9	Uttar Pradesh	16	Firozabad
9	Uttar Pradesh	17	Etah
9	Uttar Pradesh	18	Mainpuri
9	Uttar Pradesh	19	Budaun
9	Uttar Pradesh	20	Bareilly
9	Uttar Pradesh	21	Pilibhit
9	Uttar Pradesh	22	Shahjahanpur
9	Uttar Pradesh	23	Kheri
9	Uttar Pradesh	24	Sitapur
9	Uttar Pradesh	25	Hardoi
9	Uttar Pradesh	26	Unnao
9	Uttar Pradesh	27	Lucknow
9	Uttar Pradesh	28	Rae Bareli
9	Uttar Pradesh	29	Farrukhabad
9	Uttar Pradesh	30	Kannauj
9	Uttar Pradesh	31	Etawah
9	Uttar Pradesh	32	Auraiya
9	Uttar Pradesh	33	Kanpur Dehat
9	Uttar Pradesh	34	Kanpur Nagar
9	Uttar Pradesh	35	Jalaun
9	Uttar Pradesh	36	Jhansi
9	Uttar Pradesh	37	Lalitpur
9	Uttar Pradesh	38	Hamirpur
9	Uttar Pradesh	39	Mahoba
9	Uttar Pradesh	40	Banda
9	Uttar Pradesh	41	Chitrakoot
9	Uttar Pradesh	42	Fatehpur
9	Uttar Pradesh	43	Pratapgarh
9	Uttar Pradesh	44	Kaushambi
9	Uttar Pradesh	45	Allahabad
9	Uttar Pradesh	46	Barabanki
9	Uttar Pradesh	47	Faizabad
9	Uttar Pradesh	48	Ambedkar Nagar
9	Uttar Pradesh	49	Sultanpur
9	Uttar Pradesh	50	Bahraich
9	Uttar Pradesh	51	Shrawasti
9	Uttar Pradesh	52	Balrampur
9	Uttar Pradesh	53	Gonda
9	Uttar Pradesh	54	Siddharthnagar
9	Uttar Pradesh	55	Basti
9	Uttar Pradesh	56	Sant Kabir Nagar
9	Uttar Pradesh	57	Mahrajganj
9	Uttar Pradesh	58	Gorakhpur
9	Uttar Pradesh	59	Kushinagar
9	Uttar Pradesh	60	Deoria
9	Uttar Pradesh	61	Azamgarh
9	Uttar Pradesh	62	Mau
9	Uttar Pradesh	63	Ballia
9	Uttar Pradesh	64	Jaunpur
9	Uttar Pradesh	65	Ghazipur
9	Uttar Pradesh	66	Chandauli
9	Uttar Pradesh	67	Varanasi
9	Uttar Pradesh	68	Sant Ravidas Nagar Bhadohi
9	Uttar Pradesh	69	Mirzapur
9	Uttar Pradesh	70	Sonbhadra
10	Bihar	1	Pashchim Champaran
10	Bihar	2	Purba Champaran
10	Bihar	3	Sheohar
10	Bihar	4	Sitamarhi
10	Bihar	5	Madhubani
10	Bihar	6	Supaul
10	Bihar	7	Araria
10	Bihar	8	Kishanganj
10	Bihar	9	Purnia
10	Bihar	10	Katihar
10	Bihar	11	Madhepura
10	Bihar	12	Saharsa
10	Bihar	13	Darbhanga
10	Bihar	14	Muzaffarpur
10	Bihar	15	Gopalganj
10	Bihar	16	Siwan
10	Bihar	17	Saran
10	Bihar	18	Vaishali
10	Bihar	19	Samastipur
10	Bihar	20	Begusarai
10	Bihar	21	Khagaria
10	Bihar	22	Bhagalpur
10	Bihar	23	Banka
10	Bihar	24	Munger
10	Bihar	25	Lakhisarai
10	Bihar	26	Sheikhpura
10	Bihar	27	Nalanda
10	Bihar	28	Patna
10	Bihar	29	Bhojpur
10	Bihar	30	Buxar
10	Bihar	31	Kaimur (Bhabua)
10	Bihar	32	Rohtas
10	Bihar	33	Jehanabad
10	Bihar	34	Aurangabad
10	Bihar	35	Gaya
10	Bihar	36	Nawada
10	Bihar	37	Jamui
11	Sikkim	1	North
11	Sikkim	2	West
11	Sikkim	3	South
11	Sikkim	4	East
12	Arunachal Pradesh	1	Tawang
12	Arunachal Pradesh	2	West Kameng
12	Arunachal Pradesh	3	East Kameng
12	Arunachal Pradesh	4	Papumpare
12	Arunachal Pradesh	5	Lower Subansiri
12	Arunachal Pradesh	6	Upper Subansiri
12	Arunachal Pradesh	7	West Siang
12	Arunachal Pradesh	8	East Siang
12	Arunachal Pradesh	9	Upper Siang
12	Arunachal Pradesh	10	Dibang Valley
12	Arunachal Pradesh	11	Lohit
12	Arunachal Pradesh	12	Changlang
12	Arunachal Pradesh	13	Tirap
12	Arunachal Pradesh	14	Kurung Kamey
12	Arunachal Pradesh	15	Lower Dibang Valley
12	Arunachal Pradesh	16	Anjaw
13	Nagaland	1	Mon
13	Nagaland	2	Tuensang
13	Nagaland	3	Mokokchung
13	Nagaland	4	Zunheboto
13	Nagaland	5	Wokha
13	Nagaland	6	Dimapur
13	Nagaland	7	Kohima
13	Nagaland	8	Phek
13	Nagaland	9	Kiphire
13	Nagaland	10	Longleng
13	Nagaland	11	Paren
14	Manipur	1	Senapati
14	Manipur	2	Tamenglong
14	Manipur	3	Churachandpur
14	Manipur	4	Bishnupur
14	Manipur	5	Thoubal
14	Manipur	6	Imphal West
14	Manipur	7	Imphal East
14	Manipur	8	Ukhrul
14	Manipur	9	Chandel
15	Mizoram	1	Mamit
15	Mizoram	2	KOLASIB
15	Mizoram	3	Aizawl
15	Mizoram	4	Champhai
15	Mizoram	5	SERCHHIP
15	Mizoram	6	LUNGLEI
15	Mizoram	7	LAWNGTLAI
15	Mizoram	8	SAIHA
16	Tripura	1	West Tripura
16	Tripura	2	South Tripura
16	Tripura	3	Dhalai
16	Tripura	4	North Tripura
17	Meghalaya	1	West Garo Hills
17	Meghalaya	2	East Garo Hills
17	Meghalaya	3	South Garo Hills
17	Meghalaya	4	West Khasi Hills
17	Meghalaya	5	Ri Bhoi
17	Meghalaya	6	East Khasi Hills
17	Meghalaya	7	Jaintia Hills
18	Assam	1	Kokrajhar
18	Assam	2	Dhubri
18	Assam	3	Goalpara
18	Assam	4	Bongaigaon
18	Assam	5	Barpeta
18	Assam	6	Kamrup
18	Assam	7	Nalbari
18	Assam	8	Darrang
18	Assam	9	Marigaon
18	Assam	10	Nagaon
18	Assam	11	Sonitpur
18	Assam	12	Lakhimpur
18	Assam	13	Dhemaji
18	Assam	14	Tinsukia
18	Assam	15	Dibrugarh
18	Assam	16	Sibsagar
18	Assam	17	Jorhat
18	Assam	18	Golaghat
18	Assam	19	Karbi Anglong
18	Assam	20	North Cachar Hills
18	Assam	21	Cachar
18	Assam	22	Karimganj
18	Assam	23	Hailakandi
19	West Bengal	1	Darjiling
19	West Bengal	2	Jalpaiguri
19	West Bengal	3	Koch Bihar
19	West Bengal	4	Uttar Dinajpur
19	West Bengal	5	Dakshin Dinajpur
19	West Bengal	6	Maldah
19	West Bengal	7	Murshidabad
19	West Bengal	8	Birbhum
19	West Bengal	9	Barddhaman
19	West Bengal	10	Nadia
19	West Bengal	11	North 24 Parganas
19	West Bengal	12	Hugli
19	West Bengal	13	Bankura
19	West Bengal	14	Puruliya
19	West Bengal	15	Paschim Medinipur
19	West Bengal	16	Haora
19	West Bengal	17	kolkata
19	West Bengal	18	South 24 Parganas
19	West Bengal	19	Purba Mednipur
20	Jharkhand	1	Garhwa
20	Jharkhand	2	Palamu
20	Jharkhand	3	Chatra
20	Jharkhand	4	Hazaribagh
20	Jharkhand	5	Kodarma
20	Jharkhand	6	Giridih
20	Jharkhand	7	Deoghar
20	Jharkhand	8	Godda
20	Jharkhand	9	Sahibganj
20	Jharkhand	10	Pakaur
20	Jharkhand	11	Dumka
20	Jharkhand	12	Dhanbad
20	Jharkhand	13	Bokaro
20	Jharkhand	14	Ranchi
20	Jharkhand	15	Lohardaga
20	Jharkhand	16	Gumla
20	Jharkhand	17	Pashchimi Singhbhum
20	Jharkhand	18	Purbi Singhbhum
21	Odisha	1	Bargarh
21	Odisha	2	Jharsuguda
21	Odisha	3	Sambalpur
21	Odisha	4	Debagarh
21	Odisha	5	Sundargarh
21	Odisha	6	Kendujhar
21	Odisha	7	Mayurbhanj
21	Odisha	8	Baleshwar
21	Odisha	9	Bhadrak
21	Odisha	10	Kendrapara
21	Odisha	11	Jagatsinghapur
21	Odisha	12	Cuttack
21	Odisha	13	Jajapur
21	Odisha	14	Dhenkanal
21	Odisha	15	Anugul
21	Odisha	16	Nayagarh
21	Odisha	17	Khordha
21	Odisha	18	Puri
21	Odisha	19	Ganjam
21	Odisha	20	Gajapati
21	Odisha	21	Kandhamal
21	Odisha	22	Baudh
21	Odisha	23	Sonapur
21	Odisha	24	Balangir
21	Odisha	25	Nuapada
21	Odisha	26	Kalahandi
21	Odisha	27	Rayagada
21	Odisha	28	Nabarangapur
21	Odisha	29	Koraput
21	Odisha	30	Malkangiri
22	Chhattisgarh	1	Koriya
22	Chhattisgarh	2	Surguja
22	Chhattisgarh	3	Jashpur
22	Chhattisgarh	4	Raigarh
22	Chhattisgarh	5	Korba
22	Chhattisgarh	6	Janjgir - Champa
22	Chhattisgarh	7	Bilaspur
22	Chhattisgarh	8	Kawardha
22	Chhattisgarh	9	Rajnandgaon
22	Chhattisgarh	10	Durg
22	Chhattisgarh	11	Raipur
22	Chhattisgarh	12	Mahasamund
22	Chhattisgarh	13	Dhamtari
22	Chhattisgarh	14	Kanker
22	Chhattisgarh	15	Bastar
22	Chhattisgarh	16	Dantewada
23	Madhya Pradesh	1	Sheopur
23	Madhya Pradesh	2	Morena
23	Madhya Pradesh	3	Bhind
23	Madhya Pradesh	4	Gwalior
23	Madhya Pradesh	5	Datai
23	Madhya Pradesh	6	Shivpuri
23	Madhya Pradesh	7	Guna
23	Madhya Pradesh	8	Tikamgarh
23	Madhya Pradesh	9	Chhatarpur
23	Madhya Pradesh	10	Panna
23	Madhya Pradesh	11	Sagar
23	Madhya Pradesh	12	Damoh
23	Madhya Pradesh	13	Satna
23	Madhya Pradesh	14	Rewa
23	Madhya Pradesh	15	Umaria
23	Madhya Pradesh	16	Shahdol
23	Madhya Pradesh	17	Sidhi
23	Madhya Pradesh	18	Neemuch
23	Madhya Pradesh	19	Mandsaur
23	Madhya Pradesh	20	Ratlam
23	Madhya Pradesh	21	Ujjain
23	Madhya Pradesh	22	Shajapur
23	Madhya Pradesh	23	Dewas
23	Madhya Pradesh	24	Jhabua
23	Madhya Pradesh	25	Dhar
23	Madhya Pradesh	26	Indore
23	Madhya Pradesh	27	West Nimar
23	Madhya Pradesh	28	Barwani
23	Madhya Pradesh	29	East Nimar
23	Madhya Pradesh	30	Rajgarh
23	Madhya Pradesh	31	Vidisha
23	Madhya Pradesh	32	Bhopal
23	Madhya Pradesh	33	Sehore
23	Madhya Pradesh	34	Raisen
23	Madhya Pradesh	35	Betul
23	Madhya Pradesh	36	Harda
23	Madhya Pradesh	37	Hoshangabad
23	Madhya Pradesh	38	Katni
23	Madhya Pradesh	39	Jabalpur
23	Madhya Pradesh	40	Narsimhapur
23	Madhya Pradesh	41	Dindori
23	Madhya Pradesh	42	Mandla
23	Madhya Pradesh	43	Chhindwara
23	Madhya Pradesh	44	Seoni
23	Madhya Pradesh	45	Balaghat
27	Maharashtra	1	Nandurbar
27	Maharashtra	2	Dhule
27	Maharashtra	3	Jalgaon
27	Maharashtra	4	Buldana
27	Maharashtra	5	Akola
27	Maharashtra	6	Washim
27	Maharashtra	7	Amrawati
27	Maharashtra	8	Wardha
27	Maharashtra	9	Nagpur
27	Maharashtra	10	Bhandara
27	Maharashtra	11	Gondiya
27	Maharashtra	12	Gadchiroli
27	Maharashtra	13	Chandrapur
27	Maharashtra	14	Yavatmal
27	Maharashtra	15	Nanded
27	Maharashtra	16	Hingoli
27	Maharashtra	17	Parbhani
27	Maharashtra	18	Jalna
27	Maharashtra	19	Aurangabad
27	Maharashtra	20	Nashik
27	Maharashtra	21	Thane
27	Maharashtra	22	Mumbai (Suburban)
27	Maharashtra	23	Mumbai
27	Maharashtra	24	Raigarh
27	Maharashtra	25	Pune
27	Maharashtra	26	Ahmadnagar
27	Maharashtra	27	Bid
27	Maharashtra	28	Latur
27	Maharashtra	29	Osmanabad
27	Maharashtra	30	Solapur
27	Maharashtra	31	Satara
27	Maharashtra	32	Ratnagiri
27	Maharashtra	33	Sindhudurg
27	Maharashtra	34	Kolhapur
27	Maharashtra	35	Sangli
28	Andra Pradesh	11	Srikakulam
28	Andra Pradesh	12	Vizianagaram
28	Andra Pradesh	13	Vishakapatnam
28	Andra Pradesh	14	East Godavari
28	Andra Pradesh	15	West Godavari
28	Andra Pradesh	16	Krishna
28	Andra Pradesh	17	Guntur
28	Andra Pradesh	18	Prakasam
28	Andra Pradesh	19	Sri Potti Sriramulu Nellore
28	Andra Pradesh	20	Y.S.R.
28	Andra Pradesh	21	Kurnool
28	Andra Pradesh	22	Anantpur
28	Andra Pradesh	23	Chitoor
29	Karnataka	1	Belgaum
29	Karnataka	2	Bagalkot
29	Karnataka	3	Bijapur
29	Karnataka	4	Gulbarga
29	Karnataka	5	Bidar
29	Karnataka	6	Raichur
29	Karnataka	7	Koppal
29	Karnataka	8	Gadag
29	Karnataka	9	Dharwad
29	Karnataka	10	Uttara Kannada
29	Karnataka	11	Haveri
29	Karnataka	12	Bellary
29	Karnataka	13	Chitradurga
29	Karnataka	14	Davangere
29	Karnataka	15	Shimoga
29	Karnataka	16	Udupi
29	Karnataka	17	Chikmagalur
29	Karnataka	18	Tumkur
29	Karnataka	19	Kolar
29	Karnataka	20	Bangalore
29	Karnataka	21	Bangalore Rural
29	Karnataka	22	Mandya
29	Karnataka	23	Hassan
29	Karnataka	24	Dakshina Kannada
29	Karnataka	25	Kodagu
29	Karnataka	26	Mysore
29	Karnataka	27	Chamarajanagar
29	Karnataka	28	Ramanagara
29	Karnataka	29	Chikkaballarpura
29	Karnataka	30	Yadgir
30	Goa	1	North Goa
30	Goa	2	South Goa
32	Kerala	1	Kasaragod
32	Kerala	2	Kannur
32	Kerala	3	Wayanand
32	Kerala	4	Kozhikode
32	Kerala	5	Mallappuram
32	Kerala	6	PALAKKAD
32	Kerala	7	Thrissur
32	Kerala	8	Ernakulam
32	Kerala	9	Idukki
32	Kerala	10	Kottayam
32	Kerala	11	Alappuzha
32	Kerala	12	Pathanamthitta
32	Kerala	13	kollam
32	Kerala	14	Thiruvananthapuram
33	Tamil Nadu	1	Thiruvallur
33	Tamil Nadu	2	Chennai
33	Tamil Nadu	3	Kancheepuram
33	Tamil Nadu	4	Vellore
33	Tamil Nadu	5	Dharmapuri
33	Tamil Nadu	6	Tiruvannamalai
33	Tamil Nadu	7	Viluppuram
33	Tamil Nadu	8	Salem
33	Tamil Nadu	9	Namakkal
33	Tamil Nadu	10	Erode
33	Tamil Nadu	11	Nilgiris
33	Tamil Nadu	12	Coimbatore
33	Tamil Nadu	13	Dindigul
33	Tamil Nadu	14	Karur
33	Tamil Nadu	15	Tiruchirappalli
33	Tamil Nadu	16	Perambalur
33	Tamil Nadu	17	Ariyalur
33	Tamil Nadu	18	Cuddalore
33	Tamil Nadu	19	Nagapattinam
33	Tamil Nadu	20	Thiruvarur
33	Tamil Nadu	21	Thanjavur
33	Tamil Nadu	22	Pudukkottai
33	Tamil Nadu	23	Sivaganga
33	Tamil Nadu	24	Madurai
33	Tamil Nadu	25	Theni
33	Tamil Nadu	26	Virudhunagar
33	Tamil Nadu	27	Ramanathapuram
33	Tamil Nadu	28	Thoothukkudi
33	Tamil Nadu	29	Tirunelveli
33	Tamil Nadu	30	Kanniyakumari
33	Tamil Nadu	31	Krishnagiri
33	Tamil Nadu	32	Tiruppur
34	Puducherry	1	Yaman
34	Puducherry	2	Pondicherry
34	Puducherry	3	Mahe
34	Puducherry	4	Karaikal
35	A&N Island	1	North & Middle Andaman
35	A&N Island	2	South Andamana
35	A&N Island	3	Nicobar
36	Telangana	1	Adilabad
36	Telangana	2	Nizamabad
36	Telangana	3	Karimnagar
36	Telangana	4	Medak
36	Telangana	5	Hyderabad
36	Telangana	6	Rangareddy
36	Telangana	7	Mahbubnagar
36	Telangana	8	Nalgonda
36	Telangana	9	Warngal
36	Telangana	10	Khammam
