# Supplementary material for: Reduced health services at under-electrified primary healthcare facilities: Evidence from India
Source: PLoS One. 2021 Jun 4;16(6):e0252705. doi: 10.1371/journal.pone.0252705 (PMC8177862; doi:10.1371/journal.pone.0252705)
Supplement: S1 Replication materials — (ZIP) [file pone.0252705.s002.zip › Replication material - PLOS ONE Review - Revised/Results/Conditional means and variance.csv]

Electricity	Deliveries_mean	Deliveries_var	IPD_mean	IPD_var	OPD_mean	OPD_var	n
Regular Electricity	21	2596	56	18045	1248	2523637	3758
Irregular Electricity	12	761	24	4209	794	751311	3308
No Electricity	9	1499	22	6760	694	974745	739
