# Supplementary material for: Reduced health services at under-electrified primary healthcare facilities: Evidence from India
Source: PLoS One. 2021 Jun 4;16(6):e0252705. doi: 10.1371/journal.pone.0252705 (PMC8177862; doi:10.1371/journal.pone.0252705)
Supplement: S1 Replication materials — (ZIP) [file pone.0252705.s002.zip › Replication material - PLOS ONE Review - Revised/Results/PHC_SC_Electricity Trend.xlsx]

## Sheet: Sheet1
	Primary Health Centers (PHCs)	Sub-Centers (SCs)
2008	12.7
2009
2010
2011
2012	8	25.5
2013
2014
2015	4.4	25.6
2016	4.6	25.6
2017	3.6	23.9
2018	3.2	24.7
2019	4.8	26.3
2020	4.3	28.4
